# Supplementary material for: Evidence of cyclical light/dark-regulated expression of freezing tolerance in young winter wheat plants
Source: PLoS One. 2018 Jun 18;13(6):e0198042. doi: 10.1371/journal.pone.0198042 (PMC6005534; doi:10.1371/journal.pone.0198042)
Supplement: S1 Table — (CSV) [file pone.0198042.s002.csv]

Supplementary Table 1. Standardized intensities of proton-NMR signals from cellular fluid extracted from wheat seedlings grown at constant 4C for 5 weeks under 12 hour light/12 hour dark photoperiod.
	Zeitgeber time 0 (ZT0) indicates the start of the light period, ZT6 indicates 6 hours after the start of the light period, ZT12 indicates 12 hours after ZT0 and the start of the dark period,
	ZT18 indicates 18 hours after the start of the light period and the middle of the dark period.
				Compound
				TMSP	Compound8	Compound9	Compound10	Compound11	Compound12	Compound13	Compound14	Compound15	Compound16	Compound17	Compound18	Compound19	Compound20	Compound21	Compound22	Compound23	Compound24	Compound25	Compound26	Compound27	Compound28	Compound29	Compound30	Compound31	Compound32	Compound33	Compound34	Compound35	Compound36	Compound37	Compound38	Compound39	Compound40	Compound41	Compound42	Compound43	Compound44	Compound45	Compound46	Compound47	Compound48	Compound49	Compound50	Compound51	Compound52
			Chemical Shift start (ppm)	-0.1741	0.8148	1.1273	1.2899	1.3649	1.4493	1.8525	1.9744	2.0588	2.2588	2.3651	2.6433	2.7777	2.9684	3.1886	3.2124	3.2345	3.2519	3.293	3.3389	3.3642	3.3879	3.4024	3.4136	3.4259	3.4371	3.4551	3.4783	3.5021	3.5195	3.6639	3.6851	3.7043	3.7182	3.7334	3.7684	3.7969	3.8346	3.8524	3.8935	3.912	3.9801	4.0046	4.0225	4.037	4.0635
			Chemical Shift stop (ppm)	0.1723	1.0117	1.2649	1.3555	1.443	1.5087	1.9557	2.0557	2.1901	2.337	2.4964	2.7496	2.8152	3.0528	3.2108	3.2314	3.2488	3.2867	3.3104	3.3547	3.38	3.4006	3.4124	3.4252	3.4358	3.4539	3.478	3.5008	3.5176	3.598	3.6838	3.7036	3.7175	3.732	3.7684	3.7962	3.8339	3.8505	3.8915	3.9107	3.9775	4.0033	4.0172	4.0357	4.0602	4.078
Variety	Zeitgeber Time	Replication	Extraction	Standardized relative intensity
Norstar	ZT18	1	Exudate	1.240662927	0.178061599	0.112262234	0.035907326	0.026294925	0.057494573	0.133172431	0.17137057	0.087683633	0.097275494	0.317632309	0.373871276	0.033946706	0.136650077	0.20138535	0.086033234	0.106349822	3.522594384	0.031144299	0.026688395	0.015784955	0.062431311	0.03662054	0.081950597	0.027111134	0.131287616	0.319752466	0.302635239	0.047055976	1.589641565	0.602545014	0.36143757	0.11043278	0.172355229	1.168945028	0.467697703	1.339214169	0.069051117	0.781372395	0.66226865	-0.036720574	0.084510133	0.091446933	0.054240914	0.233438881	0.054926276
ORFW#5	ZT18	1	Exudate	1.240662927	0.310409369	0.087340653	0.026603497	0.011744084	0.04622426	0.122718524	-0.017928162	-0.014707633	0.093388728	0.282616783	0.288146814	0.025152753	0.150806402	0.2046413	0.132382119	0.106201537	2.526115702	0.013791359	0.001090635	0.021109273	0.066882567	0.029723618	0.080322188	0.021997011	0.113914608	0.263110561	0.23240873	0.059187921	1.737676197	0.500462146	0.420136256	0.116649992	0.233864498	1.421109092	0.501937833	1.144790839	0.133552359	1.185440495	0.442399239	0.276775714	0.096069455	0.086268949	0.041619281	0.163493569	0.040458002
Tiber	ZT18	1	Exudate	1.240662927	0.204819471	0.03077448	0.028190838	0.033944729	0.051863517	0.143493593	0.048496271	0.062289188	0.113717482	0.278483967	0.332454742	0.027493437	0.166568107	0.186844879	0.100060435	0.095151111	3.368197315	0.016556104	0.011137931	0.019159813	0.050958624	0.029584762	0.074321938	0.019441016	0.132444713	0.313707887	0.300992359	0.035244712	1.956797257	0.658802633	0.385798816	0.102598586	0.207026885	1.528841972	0.506036376	1.43244371	0.120270918	0.927194364	0.615616455	0.312501301	0.04702113	0.0679543	0.064268326	0.201878401	0.058927556
Norstar	ZT0	1	Exudate	1.240662927	0.197044585	0.052630738	0.014860962	0.010539935	0.074591768	0.13196576	0.135066556	0.055174466	0.085363175	0.290480279	0.411650282	0.021490678	0.15800909	0.18708517	0.10593701	0.097292297	3.68774781	0.015484854	0.024605844	0.01859445	0.062251757	0.028998675	0.068229339	0.022004871	0.120736169	0.297670131	0.293863611	0.042189805	1.774979176	0.596141946	0.361552819	0.11798976	0.168673444	1.31248842	0.492199129	1.308466258	0.098672144	1.008051396	0.64764966	0.17064922	0.074057423	0.075026859	0.052395176	0.194098148	0.051542754
ORFW#5	ZT0	1	Exudate	1.240662927	0.268257061	0.051976519	0.01792166	0.029917484	0.050611465	0.102840946	-0.010111636	0.00566686	0.09656297	0.263612299	0.28051387	0.016131509	0.143689865	0.192870483	0.130430268	0.08897581	2.614093261	0.010741758	0.000332965	0.017076567	0.062048658	0.023137917	0.067474	0.021369053	0.097163246	0.226778392	0.203907413	0.041643625	1.602923654	0.38769819	0.38265985	0.096534065	0.208634261	1.293891423	0.463686757	0.890946551	0.118898586	1.069804913	0.439023635	0.248125415	0.087640435	0.081185283	0.027697647	0.131233753	0.028744813
Tiber	ZT0	1	Exudate	1.240662927	0.189988688	0.016916281	0.019521561	0.02052703	0.065800393	0.173361463	0.072214733	0.051866563	0.117748157	0.310210723	0.303632663	0.014087377	0.179509507	0.195273032	0.062581302	0.065268425	3.604806712	0.010033799	0.007285892	0.015075793	0.024729304	0.015070393	0.051353477	0.010431331	0.097347863	0.249623547	0.27858667	0.010580383	1.925023823	0.496186658	0.401598316	0.069423057	0.150617825	1.451064425	0.480175152	1.02687944	0.130926223	0.820203386	0.662658809	0.419612	0.027304334	0.06116095	0.034453555	0.183216975	0.039657125
Norstar	ZT6	1	Exudate	1.240662927	0.084697267	0.070432065	0.018045768	0.02473397	0.051170488	0.073405554	0.119300128	0.064460139	0.058592971	0.063984354	0.233127353	0.024305479	0.065370891	0.111422091	0.04309621	0.047621129	1.958806114	0.011601122	0.017613391	0.008558278	0.030131537	0.016193892	0.031990702	0.008695172	0.069892182	0.166160799	0.168404363	0.012616821	0.990432561	0.359394282	0.196663078	0.063007596	0.091067645	0.739857854	0.279914939	0.770085874	0.052377827	0.525157167	0.359106435	0.119820068	0.030925254	0.037979704	0.036067863	0.124011484	0.034477272
ORFW#5	ZT6	1	Exudate	1.240662927	0.29990463	0.062601603	0.04828828	0.021270396	0.072995736	0.184218003	0.016026426	0.04975195	0.087841325	0.213535316	0.287258722	0.015994034	0.142907035	0.202224041	0.123775281	0.106474228	2.829251956	0.013696274	0.006165227	0.020284794	0.062942737	0.025117394	0.072809633	0.02074291	0.111276119	0.275627975	0.288596692	0.04394345	1.67503103	0.478619202	0.392221615	0.106730545	0.202721408	1.247888391	0.460671199	1.159915818	0.109981941	1.016641483	0.462362162	0.197389573	0.076072204	0.074253531	0.035021198	0.157258001	0.042423073
Tiber	ZT6	1	Exudate	1.240662927	0.257702974	0.084265992	0.026645751	0.014664458	0.057582625	0.167168909	0.063749702	0.041691032	0.1207067	0.326357651	0.312190183	0.020526994	0.16672797	0.18859355	0.106094451	0.084997983	3.290106524	0.014722851	0.011497933	0.015980181	0.04951143	0.019979872	0.059400308	0.01579648	0.121013222	0.297918173	0.301617258	0.02716575	1.868909532	0.592332449	0.361761291	0.081226849	0.205762118	1.379613557	0.470617449	1.407207314	0.103615666	0.858995695	0.575434348	0.255870572	0.048258257	0.064910121	0.050935256	0.187066956	0.055554333
Norstar	ZT12	1	Exudate	1.240662927	0.222783631	0.122067481	0.027377082	0.022109693	0.075408135	0.17160323	0.211047136	0.058327495	0.142489664	0.365189562	0.420125719	0.023147412	0.207396616	0.222035792	0.107159192	0.118106482	3.712274741	0.023585629	0.036943297	0.016376471	0.078285475	0.041312206	0.088565157	0.025140103	0.157621741	0.373364618	0.365468678	0.049976992	1.923983278	0.79255957	0.386128642	0.132295696	0.200240244	1.410400485	0.539196135	1.721186883	0.08645828	0.977574371	0.689554743	0.092647244	0.082470421	0.088859867	0.077677404	0.257769877	0.076196218
ORFW#5	ZT12	1	Exudate	1.240662927	0.312346294	0.10365328	0.008829488	0.020633408	0.064097995	0.152980263	-0.004133165	0.027482241	0.10009384	0.309127523	0.335204205	0.010428701	0.151925945	0.186722428	0.118536997	0.089773434	2.456356651	0.007786875	0.002579499	0.017380989	0.072044568	0.017461713	0.059567511	0.014872156	0.112944608	0.249741382	0.280676621	0.039406958	1.65170873	0.508188761	0.335420638	0.096816216	0.189792354	1.185178568	0.44771122	1.257241567	0.101357629	1.045044702	0.365648222	0.132398061	0.09493402	0.072536288	0.038030844	0.132727096	0.03926263
Tiber	ZT12	1	Exudate	1.240662927	0.309758808	0.11392492	0.012238095	0.026950363	0.060037693	0.179351379	0.120852571	0.041965448	0.111768645	0.343745486	0.346232862	0.021318953	0.185774897	0.200136033	0.092379704	0.092491776	3.563309254	0.021207789	0.012732876	0.020473073	0.049897182	0.026599688	0.071083154	0.014475424	0.138402096	0.335218252	0.370387835	0.022278009	1.862920618	0.695075438	0.379922944	0.086356198	0.182868786	1.306508176	0.481324891	1.627113868	0.08025131	0.776649038	0.637901018	0.104928693	0.060058928	0.076662393	0.061840758	0.238364477	0.062486852
Norstar	ZT18	2	Exudate	1.240662927	0.252573412	0.081037461	0.026930914	0.049989027	0.058095052	0.165831308	0.190822953	0.073997248	0.110040911	0.346590197	0.403614474	0.036107497	0.193590783	0.228697789	0.077713827	0.098217992	3.678494121	0.032932277	0.028080952	0.01771574	0.046091383	0.024709249	0.067736619	0.014813	0.116005107	0.301609438	0.30438291	0.034237298	1.607180268	0.556114083	0.359792769	0.08933607	0.156735542	1.039621448	0.463239679	1.318429443	0.059073153	0.724255464	0.640954385	-0.100463341	0.10052208	0.087357399	0.041634278	0.212504708	0.044356228
ORFW#5	ZT18	2	Exudate	1.240662927	0.322312693	0.12503782	0.027426316	0.020835599	0.083747274	0.154419165	0.005083509	0.000859509	0.106515074	0.257427287	0.250851394	0.01673291	0.170501768	0.230895192	0.128203159	0.108611886	2.879353068	0.013580828	-0.000688736	0.025388979	0.056726793	0.021377397	0.077205426	0.021140273	0.106888755	0.269752437	0.247707498	0.051654563	1.65503821	0.473927666	0.41193058	0.103520586	0.190217642	1.249128376	0.483818863	1.117400366	0.106628968	0.974473065	0.469349024	0.08013239	0.099882116	0.086789455	0.035929044	0.166599401	0.035021564
Tiber	ZT18	2	Exudate	1.240662927	0.260572922	0.11821974	0.011903202	0.04590155	0.04980234	0.188420475	0.060876945	0.010900663	0.111647214	0.30658397	0.363695522	0.023867127	0.148451647	0.21549921	0.085558824	0.104120221	3.432523585	0.019240057	0.006801331	0.023354468	0.036782947	0.02181892	0.076750789	0.017924532	0.123342326	0.308186026	0.294658011	0.02598232	1.97436127	0.58652496	0.422980857	0.093317313	0.191400232	1.478435398	0.502069679	1.28514794	0.106921395	0.830248269	0.623816803	0.218514218	0.055420753	0.077764401	0.047357884	0.214785417	0.049441699
Norstar	ZT0	2	Exudate	1.240662927	0.109397686	0.032747046	0.005930748	0.029723812	0.056959791	0.128754131	0.171971525	0.075338757	0.064560925	0.224153873	0.407468582	0.015527582	0.135208173	0.185532178	0.080371746	0.084260453	3.88350467	0.024915576	0.0277551	0.017244919	0.049809071	0.019887224	0.061182539	0.014396589	0.117940516	0.281285463	0.305196677	0.033066091	1.461710899	0.590411219	0.305877335	0.086502505	0.140394642	0.950809837	0.390755014	1.39209876	0.046422567	0.682423055	0.684710434	-0.056742588	0.068165528	0.06499426	0.049925466	0.202608457	0.049972758
ORFW#5	ZT0	2	Exudate	1.240662927	0.283449679	0.132138071	0.025077378	0.015324057	0.049251422	0.071394355	0.02260587	-0.010444104	0.080889485	0.186628928	0.214240184	0.020600664	0.088793277	0.165868651	0.087899339	0.077618395	2.034536162	0.010648682	-0.007857749	0.019157778	0.023361421	0.012996916	0.055680389	0.010742825	0.077853455	0.219018707	0.140909969	0.050905232	1.697090991	0.36905906	0.403823466	0.088124169	0.135044236	1.424507977	0.480693085	0.694311561	0.14121399	1.037860821	0.340423495	0.516198271	0.041174621	0.058779351	0.022911484	0.146186436	0.023772424
Tiber	ZT0	2	Exudate	1.240662927	0.29566497	0.07348912	0.009499587	0.02228861	0.068174216	0.159628457	0.035629801	0.030451257	0.109008671	0.299699586	0.351354561	0.023299141	0.16490574	0.189849868	0.102503365	0.069990865	3.33406335	0.006643309	0.00673168	0.014573695	0.047127926	0.02071792	0.052578856	0.015193453	0.101637939	0.24260664	0.259852921	0.017016479	1.874355122	0.514908795	0.353801495	0.072827699	0.206176622	1.469856098	0.466412316	1.126896573	0.125874269	0.941179354	0.593466435	0.387349866	0.0386259	0.066315327	0.048893328	0.158949656	0.0480356
Norstar	ZT6	2	Exudate	1.240662927	0.258234406	0.071892104	0.047651469	0.054608147	0.069583513	0.168955335	0.20097223	0.088877769	0.090637433	0.332491505	0.393429704	0.017398514	0.16837456	0.195391302	0.084891856	0.096278438	3.723170374	0.0240318	0.02662832	0.020377805	0.047939739	0.025446183	0.067650299	0.017007208	0.128411042	0.332969838	0.302940597	0.034395722	1.85971889	0.676006838	0.384963325	0.113441345	0.157647115	1.395097351	0.514968406	1.433588181	0.093084158	0.96579691	0.683524546	0.214631857	0.05991579	0.074551945	0.061388079	0.236413665	0.057319579
ORFW#5	ZT6	2	Exudate	1.240662927	0.287494117	0.076375254	0.023599166	0.012502412	0.034579202	0.126594641	-0.003066614	0.030707708	0.085800806	0.307326722	0.304116328	0.01196283	0.118555826	0.183616915	0.10702949	0.098492034	2.318180391	0.007441774	0.001594642	0.026665518	0.022700999	0.011572735	0.068806987	0.008357591	0.086043109	0.273092602	0.210864897	0.038684121	1.758661101	0.460635928	0.421487076	0.087318556	0.137466033	1.340204465	0.479016831	0.954672148	0.121023356	0.92896298	0.382026665	0.282476461	0.055060838	0.066346274	0.029839215	0.190788815	0.030672508
Tiber	ZT6	2	Exudate	1.240662927	0.136442859	0.062516063	0.03537861	0.037582144	0.052135662	0.112297263	0.072672028	0.012985492	0.117015986	0.253459219	0.242095792	0.014343925	0.146301398	0.17060142	0.086509168	0.075391922	2.997917309	0.005767368	0.009211757	0.014652747	0.041389768	0.022254829	0.057421394	0.016045754	0.11283849	0.273533121	0.282169465	0.021288871	1.831586291	0.558660193	0.354321346	0.076007253	0.188271308	1.405166352	0.460484485	1.271629312	0.107264141	0.812668081	0.557667546	0.34790694	0.030805464	0.064363724	0.058296399	0.186584031	0.05627192
Norstar	ZT12	2	Exudate	1.240662927	0.173555736	0.063519001	0.016730261	0.023685785	0.052178565	0.131509763	0.166054417	0.083342274	0.10155521	0.291023241	0.331452029	0.018904659	0.159472309	0.171537439	0.093477276	0.099792861	3.107484258	0.017777506	0.027786769	0.013136169	0.064848833	0.034475635	0.069550417	0.020707272	0.136911538	0.342554057	0.311308903	0.042544883	1.890190836	0.784139449	0.342011105	0.121777284	0.174015903	1.397060949	0.500706225	1.701310681	0.085402864	0.984996018	0.575195478	0.214102632	0.050319537	0.070582735	0.077311921	0.234206694	0.076567261
ORFW#5	ZT12	2	Exudate	1.240662927	0.368764155	0.105978892	0.022979551	0.036036828	0.070061891	0.18609776	-0.01962577	0.065158563	0.125507997	0.375350528	0.414574158	0.031161927	0.163594801	0.234555239	0.131758137	0.120318271	3.386839441	0.019911145	-0.00127082	0.025484818	0.066109131	0.025021891	0.092120006	0.017863142	0.120072399	0.29216708	0.337437947	0.040797889	1.568578171	0.51710781	0.394995571	0.110426013	0.190681946	1.070137371	0.467188872	1.271019958	0.073929018	0.829889568	0.551116048	-0.194328084	0.127001489	0.096372821	0.031872711	0.176699997	0.040372304
Tiber	ZT12	2	Exudate	1.240662927	0.19385376	0.121664932	0.031330398	0.033551663	0.059445055	0.132306607	0.074910574	0.021108864	0.109662897	0.329503367	0.299796668	0.019313957	0.155302814	0.179733542	0.09168772	0.076393966	2.898909303	0.017554696	0.012847319	0.016382232	0.048698969	0.020461184	0.05731334	0.014678631	0.121134042	0.301237314	0.269150172	0.017287789	1.975147028	0.658781517	0.35302387	0.080148867	0.19016352	1.506239742	0.489369076	1.495031936	0.114871761	0.920172286	0.507783886	0.390754739	0.032257084	0.062094592	0.064402029	0.202729656	0.057687711
Norstar	ZT18	1	Boiled	1.240662927	0.254934805	0.119021194	0.071273353	0.015824282	0.06196194	0.225358971	0.280999779	0.08106136	0.117095588	0.442221935	0.410577425	0.035679079	0.214762958	0.290134145	0.123080694	0.129210597	4.779220096	0.0346416	0.041446192	0.025162311	0.072979277	0.032972333	0.089327995	0.022584697	0.150856332	0.387672444	0.369625715	0.056341032	2.03642233	0.733662655	0.449526584	0.122388635	0.202088104	1.318849548	0.58117894	1.815154598	0.071961898	0.969064927	0.820025545	-0.15915665	0.126329576	0.108424135	0.058801552	0.265726013	0.060650147
ORFW#5	ZT18	1	Boiled	1.240662927	0.396597009	0.082495515	0.039099206	0.028739573	0.06825399	0.15133893	-0.002667877	-0.027882739	0.078129759	0.246104911	0.211667804	0.006097963	0.155089854	0.226661547	0.115460674	0.107584353	2.695314022	0.008499503	0.008180025	0.019690957	0.047895035	0.017988679	0.076262569	0.017234194	0.106905672	0.273604499	0.234936476	0.051538096	1.757079849	0.461366142	0.439085282	0.101553762	0.196048952	1.348967017	0.504885089	1.115324411	0.127815465	1.061318864	0.431461593	0.219976025	0.09018868	0.083564724	0.032202327	0.171911824	0.035153021
Tiber	ZT18	1	Boiled	1.240662927	0.334467589	0.050540819	0.037320311	0.030872895	0.051490766	0.194246916	0.087965716	0.046378225	0.132824596	0.327524283	0.335421984	0.029769353	0.187511024	0.239410311	0.099867751	0.105787182	3.816365296	0.017891882	0.008416724	0.023843874	0.04327981	0.022254311	0.08155582	0.016262628	0.134039113	0.350210563	0.30369248	0.037740664	2.118646616	0.640104429	0.458227341	0.100935785	0.205026627	1.556784919	0.533716245	1.487539892	0.115220588	0.914812826	0.686536953	0.233624897	0.060952864	0.084827337	0.055607736	0.236349342	0.05830833
Norstar	ZT0	1	Boiled	1.240662927	0.234337714	0.046329159	0.01963827	0.026163576	0.061968901	0.19793623	0.079246947	0.050226172	0.13636199	0.288437832	0.281550318	0.027055274	0.188614924	0.238983575	0.107973641	0.078309306	3.693940631	0.017267193	0.011524593	0.016213937	0.04780483	0.019582283	0.053989922	0.012000528	0.100725272	0.251108081	0.240532166	0.03532791	1.857607039	0.479944265	0.368613886	0.081421965	0.19637801	1.366001275	0.48734483	1.202288633	0.117570721	0.911080741	0.619336578	0.297315441	0.05692755	0.072809131	0.039416396	0.160639902	0.039338577
ORFW#5	ZT0	1	Boiled	1.240662927	0.373345332	0.107977696	0.028821125	0.022266716	0.048029066	0.13632178	0.011120328	-0.007037968	0.137430961	0.219760945	0.197541283	0.017306878	0.171932823	0.226706631	0.108884874	0.095057199	2.846552428	0.007728011	-0.000315782	0.022338395	0.04869896	0.016686445	0.069991584	0.015192041	0.090577816	0.239471983	0.215150721	0.04803548	1.698408588	0.387107519	0.412782629	0.0893175	0.186441593	1.272627527	0.478967123	0.93934348	0.121264381	1.031654377	0.447197932	0.243131739	0.086189706	0.079833014	0.023215103	0.127354277	0.018880342
Tiber	ZT0	1	Boiled	1.240662927	0.21374787	0.056686659	0.034466885	0.009091358	0.062998671	0.166350385	0.165988081	0.037522797	0.102505425	0.345719653	0.397871735	0.014185281	0.143464041	0.231262655	0.122034981	0.121127802	3.996559177	0.022141966	0.0279104	0.019859453	0.074551301	0.037766677	0.082897448	0.019304303	0.128099485	0.322562755	0.307315018	0.056098092	1.846071018	0.554567569	0.412601021	0.129328388	0.201533516	1.291464469	0.521469156	1.369696584	0.097019149	1.045205737	0.683811786	0.025854372	0.100705194	0.094522817	0.04480599	0.199036674	0.048896552
ORFW#5	ZT6	1	Boiled	1.240662927	0.265628552	0.035851991	0.034447347	0.022684929	0.055128236	0.247936828	0.025835566	0.041604179	0.125077116	0.267925939	0.272022308	0.016555834	0.160922337	0.239825068	0.134833405	0.121992698	3.034904945	0.009226642	0.005926477	0.026511819	0.061274564	0.026123935	0.089865729	0.021210785	0.116554293	0.299901162	0.291622141	0.05447212	1.765589393	0.457917475	0.438502548	0.113347274	0.218231089	1.282613389	0.488799415	1.209771211	0.111291638	1.023152954	0.494807337	0.120244357	0.096106096	0.087161465	0.037224016	0.168046309	0.038981352
Tiber	ZT6	1	Boiled	1.240662927	0.237123426	0.039888996	0.036024988	0.02211363	0.037906492	0.163791264	0.047356684	0.035553308	0.131283558	0.254308255	0.289973781	0.011746803	0.146353826	0.210698919	0.098544898	0.089870581	3.169055098	0.013376166	0.009607462	0.019491232	0.047735303	0.026684533	0.065176582	0.01825655	0.115621207	0.296839491	0.287918385	0.034557878	1.869108956	0.5310632	0.389458205	0.083132084	0.206564318	1.38884931	0.474795334	1.31154677	0.112715881	0.848388981	0.56694091	0.284048308	0.042696203	0.073503982	0.051086496	0.191504617	0.052001159
Norstar	ZT12	1	Boiled	1.240662927	0.286329746	0.108705746	0.026121165	0.035858503	0.092302891	0.235343927	0.24079418	0.087682454	0.156688181	0.399601498	0.413092733	0.027841755	0.233636437	0.279642768	0.096162423	0.13018602	4.137231809	0.031309712	0.035524345	0.025900035	0.059631451	0.034043735	0.092794818	0.022491064	0.149943008	0.395977087	0.357301518	0.055971945	2.061836703	0.75532838	0.450727575	0.126656091	0.199318955	1.397117049	0.578789076	1.752385194	0.087459341	0.973920325	0.735039509	-0.028167399	0.101858857	0.0960432	0.06388481	0.265275511	0.058701612
ORFW#5	ZT12	1	Boiled	1.240662927	0.308653323	0.097123705	0.051210576	0.026389622	0.049216761	0.210391418	-0.016285025	-0.003031979	0.124575966	0.297101193	0.325126782	0.014027206	0.163438972	0.24251147	0.125401355	0.12892653	2.788109931	0.011144836	-0.001872752	0.026539792	0.06504924	0.025037549	0.091860067	0.021286434	0.120418516	0.309692325	0.316106796	0.060824319	1.851461259	0.505892491	0.464760854	0.122658263	0.225000679	1.324351101	0.529649486	1.289167999	0.115906878	1.058458115	0.441250239	0.061467057	0.118669133	0.098204902	0.039097518	0.187339424	0.038602219
Tiber	ZT12	1	Boiled	1.240662927	0.353730267	0.092007326	0.019347987	0.016082551	0.052766421	0.256968781	0.138754093	0.041407608	0.16647278	0.401803554	0.349698301	0.0277915	0.241533957	0.307893743	0.167511404	0.145462841	4.29959821	0.02712385	0.025232954	0.027744492	0.103825537	0.054907889	0.114834545	0.033708228	0.175508134	0.388571533	0.441472749	0.079321761	2.142409386	0.730247348	0.496092962	0.133684595	0.30833803	1.520599937	0.609540977	1.946420389	0.103997519	1.037884436	0.784035293	-0.096232667	0.142092175	0.133987366	0.074291571	0.271943421	0.073581146
Norstar	ZT18	2	Boiled	1.240662927	0.279733272	0.124440671	0.019545644	0.027680469	0.086736081	0.251594896	0.232627495	0.097674984	0.154900694	0.473161838	0.45344632	0.024442015	0.211047239	0.316034148	0.104639291	0.129725107	4.60905665	0.038468082	0.034043435	0.029982598	0.054861527	0.026945902	0.087813171	0.016385492	0.129799987	0.356812357	0.362387341	0.050424601	1.922161353	0.586407379	0.457118537	0.104246362	0.196295664	1.144530752	0.550206558	1.558518722	0.055809365	0.817837654	0.773109976	-0.294091633	0.136131422	0.107492707	0.044562381	0.259479203	0.044524861
ORFW#5	ZT18	2	Boiled	1.240662927	0.338169508	0.12956692	0.027894455	0.035080376	0.060176418	0.149055511	0.013147204	-0.017413214	0.11372727	0.287430154	0.268345156	0.031432868	0.167439228	0.254090545	0.128917089	0.105475984	3.000790235	0.011790305	0.002703982	0.021497853	0.076909437	0.02130306	0.076535626	0.021702333	0.103345557	0.25366876	0.249230161	0.066523474	1.597361109	0.436190413	0.38487348	0.100075934	0.201056337	1.103198401	0.455826593	1.248846666	0.085408799	0.98491873	0.458350632	-0.049253357	0.115463994	0.089774148	0.024365072	0.132313367	0.029181504
Tiber	ZT18	2	Boiled	1.240662927	0.278468235	0.109431153	0.015240528	0.02804845	0.036082822	0.171340113	0.023169821	0.046370238	0.112358683	0.341759869	0.33122609	0.029342669	0.150751784	0.230153375	0.089817582	0.095384617	3.253136557	0.012799833	0.007460469	0.024114344	0.034233389	0.016319427	0.069333454	0.01051276	0.09876007	0.281642319	0.27092889	0.034073928	1.846182077	0.452417254	0.426436491	0.074370821	0.174465669	1.2643208	0.462837882	1.162765463	0.09924779	0.75900151	0.555510948	0.120942344	0.076237386	0.081400993	0.031599309	0.182594658	0.037501498
Norstar	ZT0	2	Boiled	1.240662927	0.247162279	0.044041561	0.027635243	0.03317043	0.0755725	0.173279083	0.191424992	0.035918183	0.110588999	0.322111777	0.415559628	0.009554183	0.15063017	0.227610003	0.098539769	0.095528045	4.33591139	0.02700743	0.024150824	0.021938348	0.047863128	0.022805479	0.070438106	0.012114682	0.120805413	0.318112742	0.30071086	0.040129289	1.913245097	0.593972194	0.408793643	0.101193316	0.151193168	1.255826012	0.4987711	1.442118373	0.080957643	0.932576255	0.736883666	0.062271971	0.083483244	0.083663242	0.041190615	0.224619396	0.04444361
ORFW#5	ZT0	2	Boiled	1.240662927	0.231732246	0.107148034	0.029473431	0.014157989	0.034398472	0.111539983	0.01744285	0.019298333	0.079049156	0.182582184	0.171205723	0.020671983	0.075925092	0.197485848	0.083857947	0.08309595	2.08532569	0.009732077	-0.001951791	0.01847803	0.023880161	0.009518735	0.057074859	0.006172001	0.067347778	0.214519479	0.173833147	0.027229125	1.744855623	0.342995891	0.429583748	0.084249862	0.142011192	1.359295422	0.476831377	0.686149008	0.140893759	1.022977623	0.338865661	0.452331602	0.055560081	0.067694224	0.021180054	0.15456298	0.016915884
Tiber	ZT0	2	Boiled	1.240662927	0.290052787	0.075647745	0.025909744	0.036365649	0.082598172	0.212067437	0.055448812	0.028369154	0.139701284	0.309462439	0.335977716	0.023246385	0.171283156	0.250896975	0.104265698	0.08836552	3.916701799	0.016010458	0.006905185	0.015971414	0.044781658	0.019316886	0.066150201	0.016428454	0.120867466	0.292511996	0.283415663	0.028402279	2.127231832	0.555118726	0.442712109	0.083070108	0.22740752	1.594856106	0.53969771	1.307071099	0.136020788	0.981244227	0.691368582	0.359871504	0.060515118	0.083863326	0.045390121	0.194813116	0.051977031
Norstar	ZT6	2	Boiled	1.240662927	0.180918136	0.054134288	0.04599053	0.027495404	0.065865618	0.180606501	0.219808004	0.127892032	0.101748722	0.34195052	0.372808407	0.014094759	0.162078645	0.227933006	0.065947845	0.083683804	3.719655111	0.027750074	0.033293532	0.018426029	0.035204162	0.019135355	0.058501115	0.012390009	0.118963634	0.306577972	0.273145136	0.031771245	1.752359326	0.574012266	0.377193557	0.088107608	0.139450264	1.19686963	0.479172088	1.329895117	0.078613798	0.81602589	0.660814351	0.104333174	0.066819097	0.074746226	0.046760227	0.225836642	0.03673759
ORFW#5	ZT6	2	Boiled	1.240662927	0.299649989	0.028309559	0.035728441	0.002035744	0.058218114	0.167613496	-0.001887596	-0.013433091	0.088119402	0.307073346	0.265074619	0.01307749	0.1395387	0.222129712	0.114085189	0.103887206	2.490456325	0.010509457	0.002434925	0.019008784	0.038606052	0.011201699	0.068043856	0.009161045	0.092216286	0.273727101	0.231551239	0.042636138	1.739877872	0.441691366	0.411995173	0.084758575	0.160991995	1.231155965	0.460688727	1.089352157	0.102573649	0.935726941	0.379665113	0.191478654	0.084651424	0.075845396	0.022076643	0.159629616	0.031786361
Tiber	ZT6	2	Boiled	1.240662927	0.2142612	0.080440356	0.041979258	0.017823886	0.050243064	0.182487196	0.089921609	0.051038731	0.11794817	0.34835342	0.310773959	0.02574777	0.166172778	0.235615935	0.107746979	0.095947314	3.686003346	0.017148942	0.006577588	0.023012878	0.05543537	0.023181316	0.069930695	0.017472353	0.117374204	0.30819552	0.319309643	0.038645478	1.927168217	0.574374797	0.401364087	0.080790683	0.209082967	1.32503733	0.481243613	1.520254744	0.099113478	0.854912018	0.604716635	0.161497196	0.071504061	0.075547684	0.048325508	0.191155829	0.056195466
Norstar	ZT12	2	Boiled	1.240662927	0.190314632	0.057881691	0.019031513	0.003850231	0.039638682	0.163185306	0.203984646	0.034563	0.122423563	0.305384251	0.316508521	0.019531506	0.153374408	0.230932776	0.092446024	0.104408444	3.386496362	0.021456564	0.022906755	0.01918369	0.051291556	0.022680429	0.070690629	0.014257958	0.132368456	0.359870964	0.272435724	0.045054827	1.946683544	0.715641648	0.385275159	0.107648667	0.162359703	1.286998242	0.506398152	1.699334859	0.086355741	0.955883857	0.573178582	0.119351946	0.073913322	0.07594822	0.054498725	0.237012614	0.059601387
ORFW#5	ZT12	2	Boiled	1.240662927	0.437261396	0.138346086	0.027784592	0.004956242	0.092962289	0.232024724	-0.014049495	0.001496097	0.128580285	0.37735849	0.390347029	0.037568844	0.194864253	0.318759052	0.131291637	0.158606545	3.57968292	0.027713133	0.000756468	0.03373652	0.055551245	0.035721011	0.119025144	0.022690409	0.129396867	0.32061539	0.38439363	0.060733847	1.6623628	0.469111249	0.478398069	0.113712321	0.225901461	1.092876534	0.507345918	1.283586114	0.077886154	0.756228723	0.607620382	-0.341026792	0.14383232	0.129397013	0.031712513	0.222789968	0.042058681
Tiber	ZT12	2	Boiled	1.240662927	0.216434208	0.06694923	0.021036905	0.0076032	0.037196861	0.146160086	0.04952103	0.028075333	0.099417679	0.301298463	0.280088992	0.019819968	0.146593004	0.215167228	0.102670195	0.100586301	2.99914136	0.01338484	0.008721598	0.024939453	0.06117746	0.032074309	0.07954726	0.025360348	0.13651919	0.328134393	0.292691704	0.045456576	1.978129377	0.621997654	0.410236005	0.099963482	0.241037181	1.498488835	0.51682021	1.511586229	0.118426847	0.93648591	0.555115753	0.276448975	0.067636296	0.079247899	0.059285967	0.219327607	0.062325977
[truncated: 25 more columns]
