# Supplementary material for: Evidence of cyclical light/dark-regulated expression of freezing tolerance in young winter wheat plants
Source: PLoS One. 2018 Jun 18;13(6):e0198042. doi: 10.1371/journal.pone.0198042 (PMC6005534; doi:10.1371/journal.pone.0198042)
Supplement: S2 Table — (CSV) [file pone.0198042.s003.csv]

Supplementary Table 2. Survival data of young wheat plants grown at constant 4C for 5 weeks under 12 hour light/12 hour dark photoperiod, then exposed to potentially damaging,
	sub-freezing temperatures starting at the indicated time of day. Zeitgeber time 0 (ZT0) indicates the start of the light period, ZT6 indicates 6 hours after the start of the light period,
	ZT12 indicates 12 hours after ZT0 and the start of the dark period, ZT18 indicates 18 hours after the start of the light period and the middle of the dark period.
Variety	InitialPlants	SurviveCount	SurviveProportion	TestStartTime	MeasuredMinimumTemp
Bruehl	18	0	0	ZT18	-16.2
Bruehl	18	0	0	ZT18	-16.3
Bruehl	18	0	0	ZT18	-16.4
Bruehl	18	0	0	ZT18	-16.3
Bruehl	18	0	0	ZT18	-15.7
Bruehl	18	0	0	ZT18	-15.7
Bruehl	19	0	0	ZT18	-15.7
Bruehl	17	7	0.41	ZT18	-15.6
Bruehl	18	0	0	ZT18	-16
Bruehl	18	0	0	ZT18	-16.1
Bruehl	18	0	0	ZT18	-16
Bruehl	19	16	0.84	ZT18	-15.8
Bruehl	16	0	0	ZT18	-15.1
Bruehl	20	5	0.25	ZT18	-14.9
Bruehl	19	18	0.95	ZT18	-14.9
Bruehl	19	0	0	ZT18	-14.8
Bruehl	19	0	0	ZT18	-14.9
Bruehl	20	3	0.15	ZT18	-15.1
Bruehl	19	3	0.16	ZT18	-14.9
Bruehl	19	0	0	ZT18	-15
Bruehl	20	8	0.4	ZT18	-14.2
Bruehl	18	1	0.06	ZT18	-14.4
Bruehl	17	11	0.65	ZT18	-14.2
Bruehl	18	7	0.39	ZT18	-13.9
Bruehl	17	1	0.06	ZT18	-14.3
Bruehl	20	6	0.3	ZT18	-14.3
Bruehl	19	13	0.68	ZT18	-14
Bruehl	18	15	0.83	ZT18	-14.1
Bruehl	18	1	0.06	ZT18	-14.3
Bruehl	17	8	0.47	ZT18	-14.4
Bruehl	18	13	0.72	ZT18	-14
Bruehl	18	11	0.61	ZT18	-14.1
Bruehl	20	1	0.05	ZT0	-16.7
Bruehl	18	0	0	ZT0	-16.7
Bruehl	18	0	0	ZT0	-16.6
Bruehl	18	0	0	ZT0	-16.5
Bruehl	18	0	0	ZT0	-17.2
Bruehl	18	0	0	ZT0	-17.1
Bruehl	18	1	0.06	ZT0	-16.8
Bruehl	18	0	0	ZT0	-16.8
Bruehl	18	0	0	ZT0	-17.3
Bruehl	18	0	0	ZT0	-17.3
Bruehl	18	0	0	ZT0	-17.1
Bruehl	18	0	0	ZT0	-17
Bruehl	17	0	0	ZT0	-16.1
Bruehl	17	0	0	ZT0	-16.1
Bruehl	17	0	0	ZT0	-16.1
Bruehl	15	0	0	ZT0	-15.9
Bruehl	18	0	0	ZT0	-16.4
Bruehl	18	0	0	ZT0	-16.3
Bruehl	18	0	0	ZT0	-16.2
Bruehl	18	0	0	ZT0	-16
Bruehl	18	0	0	ZT0	-16.3
Bruehl	18	0	0	ZT0	-16.1
Bruehl	18	0	0	ZT0	-16.2
Bruehl	18	0	0	ZT0	-16.1
Bruehl	18	10	0.56	ZT0	-14.6
Bruehl	21	0	0	ZT0	-15.4
Bruehl	20	6	0.3	ZT0	-15.3
Bruehl	18	12	0.67	ZT0	-15.3
Bruehl	17	0	0	ZT0	-15.2
Bruehl	20	2	0.1	ZT0	-15.1
Bruehl	20	0	0	ZT0	-15.3
Bruehl	20	0	0	ZT0	-15.3
Bruehl	19	1	0.05	ZT0	-14.9
Bruehl	17	5	0.29	ZT0	-14.4
Bruehl	18	6	0.33	ZT0	-14.1
Bruehl	16	13	0.81	ZT0	-14.2
Bruehl	17	7	0.41	ZT0	-14.4
Bruehl	17	10	0.59	ZT0	-14.3
Bruehl	19	0	0	ZT0	-14.3
Bruehl	20	4	0.2	ZT0	-14.1
Bruehl	18	0	0	ZT6	-16.7
Bruehl	18	0	0	ZT6	-16.7
Bruehl	18	0	0	ZT6	-16.5
Bruehl	18	0	0	ZT6	-17.2
Bruehl	18	0	0	ZT6	-17.1
Bruehl	18	0	0	ZT6	-16.7
Bruehl	19	6	0.32	ZT6	-16.8
Bruehl	16	0	0	ZT6	-15.5
Bruehl	18	0	0	ZT6	-16.3
Bruehl	18	0	0	ZT6	-16.3
Bruehl	18	0	0	ZT6	-16
Bruehl	18	0	0	ZT6	-16.1
Bruehl	18	0	0	ZT6	-15.9
Bruehl	17	1	0.06	ZT6	-14.8
Bruehl	16	0	0	ZT6	-14.8
Bruehl	19	3	0.16	ZT6	-14.8
Bruehl	20	0	0	ZT6	-14.6
Bruehl	18	15	0.83	ZT6	-14.8
Bruehl	19	18	0.95	ZT6	-14.6
Bruehl	17	0	0	ZT6	-15.4
Bruehl	19	4	0.21	ZT6	-15.3
Bruehl	20	14	0.7	ZT6	-15.2
Bruehl	17	0	0	ZT6	-14.4
Bruehl	18	5	0.28	ZT6	-14.2
Bruehl	17	4	0.24	ZT6	-14.1
Bruehl	16	1	0.06	ZT6	-13.8
Bruehl	20	20	1	ZT6	-14.4
Bruehl	16	2	0.13	ZT6	-14.2
Bruehl	17	0	0	ZT6	-14.4
Bruehl	18	1	0.06	ZT6	-14.3
Bruehl	20	4	0.2	ZT6	-14.2
Bruehl	18	12	0.67	ZT6	-14
Bruehl	15	4	0.27	ZT6	-14.3
Bruehl	20	18	0.9	ZT6	-14.1
Bruehl	19	14	0.74	ZT6	-14.2
Bruehl	18	0	0	ZT6	-13.9
Bruehl	18	17	0.94	ZT6	-13.1
Bruehl	19	16	0.84	ZT6	-13.3
Bruehl	20	7	0.35	ZT6	-12.9
Bruehl	20	14	0.7	ZT6	-13
Bruehl	18	0	0	ZT12	-17.2
Bruehl	18	0	0	ZT12	-17.1
Bruehl	18	0	0	ZT12	-16.9
Bruehl	18	0	0	ZT12	-17.2
Bruehl	17	0	0	ZT12	-16.1
Bruehl	17	0	0	ZT12	-15.9
Bruehl	17	0	0	ZT12	-15.7
Bruehl	17	0	0	ZT12	-15.7
Bruehl	17	0	0	ZT12	-15.6
Bruehl	18	0	0	ZT12	-15.6
Bruehl	19	0	0	ZT12	-14.9
Bruehl	16	0	0	ZT12	-14.9
Bruehl	18	0	0	ZT12	-14.7
Bruehl	20	0	0	ZT12	-14.7
Bruehl	20	8	0.4	ZT12	-15.1
Bruehl	17	0	0	ZT12	-14.9
Bruehl	18	0	0	ZT12	-15.1
Bruehl	17	9	0.53	ZT12	-15
Bruehl	14	0	0	ZT12	-15.3
Bruehl	11	0	0	ZT12	-15.3
Bruehl	20	8	0.4	ZT12	-14.5
Bruehl	20	7	0.35	ZT12	-13.8
Bruehl	20	0	0	ZT12	-13.9
Bruehl	20	0	0	ZT12	-13.7
Bruehl	21	3	0.14	ZT12	-13.8
Bruehl	20	0	0	ZT12	-13.9
Bruehl	20	0	0	ZT12	-13.7
Bruehl	18	17	0.94	ZT12	-14.2
Bruehl	18	10	0.56	ZT12	-14
Bruehl	18	11	0.61	ZT12	-14
Bruehl	20	0	0	ZT12	-13.4
Bruehl	18	8	0.44	ZT12	-13.3
Bruehl	20	0	0	ZT12	-13.3
Bruehl	17	1	0.06	ZT12	-13.3
Bruehl	20	0	0	ZT12	-13.2
Bruehl	20	0	0	ZT12	-13.3
Centurk	78	19	8	0.42	ZT18	-16.5
Centurk	78	19	1	0.05	ZT18	-16.4
Centurk	78	21	13	0.62	ZT18	-16.1
Centurk	78	20	11	0.55	ZT18	-16.1
Centurk	78	20	19	0.95	ZT18	-15.6
Centurk	78	21	19	0.9	ZT18	-15.8
Centurk	78	20	1	0.05	ZT18	-15.6
Centurk	78	21	15	0.71	ZT18	-16.2
Centurk	78	19	15	0.79	ZT18	-16.1
Centurk	78	19	8	0.42	ZT18	-15.9
Centurk	78	21	9	0.43	ZT18	-15.7
Centurk	78	20	20	1	ZT18	-14.5
Centurk	78	21	21	1	ZT18	-14.6
Centurk	78	19	19	1	ZT18	-15.2
Centurk	78	20	19	0.95	ZT18	-14.3
Centurk	78	20	17	0.85	ZT18	-14.4
Centurk	78	19	19	1	ZT18	-13.9
Centurk	78	20	20	1	ZT18	-14.1
Centurk	78	20	19	0.95	ZT18	-14.4
Centurk	78	19	19	1	ZT18	-14.3
Centurk	78	20	20	1	ZT18	-14.2
Centurk	78	19	18	0.95	ZT18	-14.3
Centurk	78	21	21	1	ZT18	-14.2
Centurk	78	21	21	1	ZT18	-14.2
Centurk	78	18	0	0	ZT0	-16.7
Centurk	78	19	2	0.11	ZT0	-16.8
Centurk	78	20	16	0.8	ZT0	-16.6
Centurk	78	18	1	0.06	ZT0	-16.8
Centurk	78	18	0	0	ZT0	-17.2
Centurk	78	18	0	0	ZT0	-17
Centurk	78	19	9	0.47	ZT0	-16.9
Centurk	78	21	20	0.95	ZT0	-17.1
Centurk	78	21	2	0.1	ZT0	-17.2
Centurk	78	18	0	0	ZT0	-17.2
Centurk	78	18	0	0	ZT0	-16.8
Centurk	78	21	21	1	ZT0	-16
Centurk	78	17	1	0.06	ZT0	-16.1
Centurk	78	20	10	0.5	ZT0	-15.9
Centurk	78	20	2	0.1	ZT0	-15.9
Centurk	78	21	18	0.86	ZT0	-16.4
Centurk	78	21	2	0.1	ZT0	-16.2
Centurk	78	18	0	0	ZT0	-16.4
Centurk	78	18	0	0	ZT0	-16.3
Centurk	78	20	14	0.7	ZT0	-16.2
Centurk	78	18	1	0.06	ZT0	-16.2
Centurk	78	20	18	0.9	ZT0	-16.2
Centurk	78	20	3	0.15	ZT0	-16.2
Centurk	78	20	10	0.5	ZT0	-16.1
Centurk	78	19	19	1	ZT0	-14.5
Centurk	78	19	19	1	ZT0	-14.6
Centurk	78	18	16	0.89	ZT0	-14.4
Centurk	78	19	19	1	ZT0	-14.3
Centurk	78	20	20	1	ZT0	-14.2
Centurk	78	19	19	1	ZT0	-14.3
Centurk	78	20	20	1	ZT0	-14.1
Centurk	78	20	19	0.95	ZT0	-14.1
Centurk	78	20	3	0.15	ZT6	-17.2
Centurk	78	20	18	0.9	ZT6	-17.2
Centurk	78	19	17	0.89	ZT6	-16.9
Centurk	78	18	3	0.17	ZT6	-16.8
Centurk	78	18	15	0.83	ZT6	-15.6
Centurk	78	20	20	1	ZT6	-16.4
Centurk	78	21	17	0.81	ZT6	-16.2
Centurk	78	20	4	0.2	ZT6	-16.2
Centurk	78	23	12	0.52	ZT6	-16.3
Centurk	78	21	15	0.71	ZT6	-16.2
Centurk	78	19	2	0.11	ZT6	-16.1
Centurk	78	20	2	0.1	ZT6	-16.1
Centurk	78	18	0	0	ZT6	-16
Centurk	78	21	1	0.05	ZT6	-15.4
Centurk	78	18	11	0.61	ZT6	-15.3
Centurk	78	20	20	1	ZT6	-15.4
Centurk	78	20	20	1	ZT6	-14.2
Centurk	78	19	19	1	ZT6	-14.4
Centurk	78	19	14	0.74	ZT6	-14
Centurk	78	19	19	1	ZT6	-13.9
Centurk	78	21	20	0.95	ZT6	-14.2
Centurk	78	19	17	0.89	ZT6	-14.3
Centurk	78	17	17	1	ZT6	-14.2
Centurk	78	17	17	1	ZT6	-14
Centurk	78	21	18	0.86	ZT6	-14.4
Centurk	78	22	22	1	ZT6	-14.2
Centurk	78	20	20	1	ZT6	-14
Centurk	78	18	17	0.94	ZT6	-14
Centurk	78	20	20	1	ZT6	-13.1
Centurk	78	20	17	0.85	ZT6	-13.2
Centurk	78	20	15	0.75	ZT6	-13.2
Centurk	78	21	21	1	ZT6	-12.8
Centurk	78	18	1	0.06	ZT12	-17.2
Centurk	78	18	0	0	ZT12	-17
Centurk	78	18	0	0	ZT12	-17
Centurk	78	16	4	0.25	ZT12	-16.7
Centurk	78	20	20	1	ZT12	-15.8
Centurk	78	17	9	0.53	ZT12	-15.6
Centurk	78	17	1	0.06	ZT12	-15.7
Centurk	78	19	9	0.47	ZT12	-15.5
Centurk	78	20	18	0.9	ZT12	-15.6
Centurk	78	17	0	0	ZT12	-15.4
Centurk	78	18	12	0.67	ZT12	-15.4
Centurk	78	20	19	0.95	ZT12	-15.3
Centurk	78	21	17	0.81	ZT12	-13.9
Centurk	78	18	6	0.33	ZT12	-13.8
Centurk	78	20	2	0.1	ZT12	-13.9
Centurk	78	19	10	0.53	ZT12	-13.9
Centurk	78	20	20	1	ZT12	-14.3
Centurk	78	19	19	1	ZT12	-14.4
Centurk	78	20	20	1	ZT12	-13.9
Centurk	78	21	19	0.9	ZT12	-14
Centurk	78	20	2	0.1	ZT12	-13.2
Centurk	78	20	13	0.65	ZT12	-13.3
Centurk	78	19	16	0.84	ZT12	-13.4
Centurk	78	20	20	1	ZT12	-13.1
Centurk	78	20	16	0.8	ZT12	-13.4
Centurk	78	20	0	0	ZT12	-12.9
Centurk	78	20	0	0	ZT12	-13.3
Centurk	78	19	4	0.21	ZT12	-13.4
Eltan	18	1	0.06	ZT18	-16.6
Eltan	19	12	0.63	ZT18	-16.5
Eltan	20	10	0.5	ZT18	-16.2
Eltan	18	8	0.44	ZT18	-16.2
Eltan	22	18	0.82	ZT18	-15.8
Eltan	19	13	0.68	ZT18	-15.8
Eltan	21	21	1	ZT18	-15.7
Eltan	20	17	0.85	ZT18	-15.5
Eltan	20	10	0.5	ZT18	-15.9
Eltan	18	16	0.89	ZT18	-16
Eltan	20	10	0.5	ZT18	-15.9
Eltan	18	11	0.61	ZT18	-15.9
Eltan	19	17	0.89	ZT18	-14.5
Eltan	19	19	1	ZT18	-15.1
Eltan	17	16	0.94	ZT18	-15
Eltan	18	17	0.94	ZT18	-14.9
Eltan	18	16	0.89	ZT18	-14.7
Eltan	20	17	0.85	ZT18	-15.2
Eltan	19	12	0.63	ZT18	-15.1
Eltan	18	13	0.72	ZT18	-14.8
Eltan	19	19	1	ZT18	-15
Eltan	20	11	0.55	ZT18	-14.4
Eltan	20	17	0.85	ZT18	-14.4
Eltan	20	20	1	ZT18	-14.1
Eltan	20	19	0.95	ZT18	-14
Eltan	17	17	1	ZT18	-14.3
Eltan	20	18	0.9	ZT18	-14.2
Eltan	18	18	1	ZT18	-14.1
Eltan	19	18	0.95	ZT18	-14.4
Eltan	18	16	0.89	ZT18	-14.4
Eltan	18	18	1	ZT18	-14.2
Eltan	20	16	0.8	ZT18	-14.2
Eltan	20	15	0.75	ZT0	-16.8
Eltan	18	15	0.83	ZT0	-16.7
Eltan	20	13	0.65	ZT0	-16.7
Eltan	18	2	0.11	ZT0	-17.1
Eltan	18	0	0	ZT0	-17.3
Eltan	19	3	0.16	ZT0	-16.9
Eltan	18	0	0	ZT0	-16.9
Eltan	18	0	0	ZT0	-17.2
Eltan	18	0	0	ZT0	-17.2
Eltan	19	19	1	ZT0	-17
Eltan	18	0	0	ZT0	-16.8
Eltan	20	10	0.5	ZT0	-16.2
Eltan	19	3	0.16	ZT0	-16.3
Eltan	19	4	0.21	ZT0	-16
Eltan	20	19	0.95	ZT0	-15.9
Eltan	19	13	0.68	ZT0	-16.3
Eltan	20	17	0.85	ZT0	-16.2
Eltan	18	0	0	ZT0	-16.1
Eltan	18	0	0	ZT0	-16.2
Eltan	21	3	0.14	ZT0	-16.1
Eltan	20	3	0.15	ZT0	-16.4
Eltan	18	0	0	ZT0	-16.3
Eltan	18	0	0	ZT0	-16.3
Eltan	20	6	0.3	ZT0	-16
Eltan	20	17	0.85	ZT0	-15.3
Eltan	20	17	0.85	ZT0	-15.2
Eltan	18	18	1	ZT0	-14.9
Eltan	20	18	0.9	ZT0	-15
Eltan	19	13	0.68	ZT0	-15.3
Eltan	19	8	0.42	ZT0	-14.9
Eltan	20	14	0.7	ZT0	-15.2
Eltan	18	14	0.78	ZT0	-15.1
Eltan	20	20	1	ZT0	-14.2
Eltan	19	18	0.95	ZT0	-14.3
Eltan	18	18	1	ZT0	-14.2
Eltan	16	13	0.81	ZT0	-14
Eltan	19	19	1	ZT0	-14.3
Eltan	18	18	1	ZT0	-14.4
Eltan	19	17	0.89	ZT0	-14.2
Eltan	17	15	0.88	ZT0	-14.1
Eltan	19	18	0.95	ZT6	-16.7
Eltan	17	13	0.76	ZT6	-16.5
Eltan	18	13	0.72	ZT6	-17.1
Eltan	18	0	0	ZT6	-17.1
Eltan	18	0	0	ZT6	-17.1
Eltan	18	16	0.89	ZT6	-16.9
Eltan	19	14	0.74	ZT6	-15.5
Eltan	20	11	0.55	ZT6	-15.5
Eltan	21	16	0.76	ZT6	-16.4
Eltan	20	16	0.8	ZT6	-16.3
Eltan	21	4	0.19	ZT6	-16.1
Eltan	18	0	0	ZT6	-16.3
Eltan	20	11	0.55	ZT6	-16
Eltan	18	0	0	ZT6	-15.9
Eltan	17	14	0.82	ZT6	-14.7
Eltan	18	17	0.94	ZT6	-14.7
Eltan	19	17	0.89	ZT6	-14.6
Eltan	20	17	0.85	ZT6	-14.7
Eltan	20	19	0.95	ZT6	-14.9
Eltan	19	19	1	ZT6	-14.7
Eltan	21	20	0.95	ZT6	-14.6
Eltan	18	10	0.56	ZT6	-15.2
Eltan	19	9	0.47	ZT6	-15.3
Eltan	18	17	0.94	ZT6	-14.2
Eltan	19	17	0.89	ZT6	-14.3
Eltan	17	17	1	ZT6	-14.2
Eltan	19	18	0.95	ZT6	-14
Eltan	18	18	1	ZT6	-14.4
Eltan	21	20	0.95	ZT6	-14.4
Eltan	18	17	0.94	ZT6	-14.4
Eltan	21	21	1	ZT6	-14.1
Eltan	18	14	0.78	ZT6	-13.9
Eltan	18	17	0.94	ZT6	-14.4
Eltan	20	20	1	ZT6	-14.3
Eltan	18	18	1	ZT6	-14.3
Eltan	21	20	0.95	ZT6	-14
Eltan	20	20	1	ZT6	-13.3
Eltan	18	18	1	ZT6	-13.2
Eltan	19	19	1	ZT6	-12.9
Eltan	20	20	1	ZT6	-12.9
Eltan	18	0	0	ZT12	-17.2
Eltan	18	0	0	ZT12	-17.1
Eltan	20	5	0.25	ZT12	-16.8
Eltan	18	0	0	ZT12	-16.5
Eltan	12	2	0.17	ZT12	-15.9
Eltan	14	4	0.29	ZT12	-15.7
Eltan	17	9	0.53	ZT12	-15.6
Eltan	19	11	0.58	ZT12	-15.9
Eltan	20	4	0.2	ZT12	-15.7
Eltan	16	16	1	ZT12	-15.6
Eltan	21	9	0.43	ZT12	-14.9
Eltan	18	4	0.22	ZT12	-14.9
Eltan	18	15	0.83	ZT12	-14.6
Eltan	20	9	0.45	ZT12	-14.8
Eltan	19	13	0.68	ZT12	-15.1
Eltan	18	18	1	ZT12	-14.9
Eltan	20	20	1	ZT12	-14.9
Eltan	18	14	0.78	ZT12	-15
Eltan	18	17	0.94	ZT12	-15.3
Eltan	19	14	0.74	ZT12	-15.4
Eltan	20	0	0	ZT12	-13.8
Eltan	20	0	0	ZT12	-13.8
Eltan	21	13	0.62	ZT12	-13.8
Eltan	20	0	0	ZT12	-13.9
Eltan	20	0	0	ZT12	-13.9
Eltan	18	17	0.94	ZT12	-14.3
Eltan	20	18	0.9	ZT12	-14.4
Eltan	20	15	0.75	ZT12	-14.1
Eltan	19	18	0.95	ZT12	-14
Eltan	15	4	0.27	ZT12	-13.3
Eltan	20	0	0	ZT12	-13.3
Eltan	18	3	0.17	ZT12	-13.4
Eltan	20	0	0	ZT12	-13.3
Eltan	20	0	0	ZT12	-13
Eltan	20	0	0	ZT12	-13.4
Eltan	20	0	0	ZT12	-13.4
Froid	3	0	0	ZT18	-16.6
Froid	6	6	1	ZT18	-16.4
Froid	7	7	1	ZT18	-16.4
Froid	8	6	0.75	ZT18	-16.1
Froid	7	7	1	ZT18	-15.9
Froid	7	7	1	ZT18	-15.9
Froid	5	5	1	ZT18	-15.5
Froid	7	5	0.71	ZT18	-16.2
Froid	5	3	0.6	ZT18	-16.3
Froid	7	7	1	ZT18	-15.8
Froid	9	8	0.89	ZT18	-15.9
Froid	7	7	1	ZT18	-15.1
Froid	5	5	1	ZT18	-15.1
Froid	7	7	1	ZT18	-14.8
Froid	4	4	1	ZT18	-14.6
Froid	9	9	1	ZT18	-15.1
Froid	2	1	0.5	ZT18	-15.1
Froid	10	1	0.1	ZT18	-14.9
Froid	3	2	0.67	ZT18	-14.8
Froid	7	7	1	ZT18	-15.4
Froid	8	8	1	ZT18	-14.3
Froid	10	10	1	ZT18	-14.4
Froid	10	10	1	ZT18	-14.1
Froid	6	5	0.83	ZT18	-14.1
Froid	10	10	1	ZT18	-14.4
Froid	6	6	1	ZT18	-14.4
Froid	3	3	1	ZT18	-14.2
Froid	5	5	1	ZT18	-14.1
Froid	9	5	0.56	ZT18	-14.4
Froid	12	12	1	ZT18	-14.4
Froid	11	11	1	ZT18	-14.3
Froid	5	4	0.8	ZT18	-14.2
Froid	23	7	0.3	ZT0	-16.7
Froid	4	1	0.25	ZT0	-16.7
Froid	7	3	0.43	ZT0	-16.6
Froid	5	1	0.2	ZT0	-17.3
Froid	18	1	0.06	ZT0	-17.1
Froid	18	0	0	ZT0	-17.1
Froid	2	2	1	ZT0	-16.9
Froid	6	1	0.17	ZT0	-17.4
Froid	8	1	0.13	ZT0	-16.9
Froid	18	0	0	ZT0	-17.1
Froid	3	1	0.33	ZT0	-17.1
Froid	17	2	0.12	ZT0	-16.2
Froid	8	3	0.38	ZT0	-16.2
Froid	7	2	0.29	ZT0	-15.9
Froid	8	6	0.75	ZT0	-15.8
Froid	3	1	0.33	ZT0	-16.4
Froid	18	1	0.06	ZT0	-16.3
Froid	18	0	0	ZT0	-16.3
Froid	8	3	0.38	ZT0	-16.2
Froid	11	2	0.18	ZT0	-16
Froid	6	3	0.5	ZT0	-16.2
Froid	6	6	1	ZT0	-16.2
Froid	5	1	0.2	ZT0	-16.3
Froid	4	3	0.75	ZT0	-16.1
Froid	4	3	0.75	ZT0	-15.3
Froid	3	2	0.67	ZT0	-15.1
Froid	4	3	0.75	ZT0	-15.2
Froid	7	5	0.71	ZT0	-15.1
Froid	4	1	0.25	ZT0	-15.3
Froid	4	2	0.5	ZT0	-15.2
Froid	2	1	0.5	ZT0	-14.7
Froid	5	1	0.2	ZT0	-14.9
Froid	7	7	1	ZT0	-14.3
Froid	7	7	1	ZT0	-14.4
Froid	10	9	0.9	ZT0	-14.3
Froid	12	12	1	ZT0	-14.2
Froid	12	12	1	ZT0	-14.2
Froid	11	11	1	ZT0	-14.4
Froid	7	4	0.57	ZT0	-14.2
Froid	4	4	1	ZT0	-14.2
Froid	18	10	0.56	ZT6	-16.7
Froid	6	3	0.5	ZT6	-16.6
Froid	7	6	0.86	ZT6	-16.9
Froid	18	1	0.06	ZT6	-17.2
Froid	4	2	0.5	ZT6	-16.7
Froid	7	7	1	ZT6	-16.8
Froid	10	4	0.4	ZT6	-15.7
Froid	7	7	1	ZT6	-16.4
Froid	8	8	1	ZT6	-16.3
Froid	6	3	0.5	ZT6	-16.3
Froid	11	4	0.36	ZT6	-16.2
Froid	4	3	0.75	ZT6	-16.1
Froid	18	0	0	ZT6	-15.7
Froid	20	20	1	ZT6	-14.8
Froid	24	20	0.83	ZT6	-14.7
Froid	21	21	1	ZT6	-14.5
Froid	20	20	1	ZT6	-15
Froid	20	20	1	ZT6	-14.8
Froid	19	19	1	ZT6	-14.7
Froid	20	20	1	ZT6	-14.7
Froid	8	7	0.88	ZT6	-15.4
Froid	6	6	1	ZT6	-15.4
Froid	9	7	0.78	ZT6	-15.2
Froid	6	6	1	ZT6	-14.2
Froid	5	5	1	ZT6	-14.2
Froid	8	8	1	ZT6	-14.1
Froid	11	11	1	ZT6	-14.1
Froid	19	17	0.89	ZT6	-14.4
Froid	5	5	1	ZT6	-14.3
Froid	4	4	1	ZT6	-14.2
Froid	10	8	0.8	ZT6	-13.8
Froid	9	6	0.67	ZT6	-14.1
Froid	8	7	0.88	ZT6	-14.2
Froid	10	10	1	ZT6	-14.2
Froid	7	7	1	ZT6	-14.2
Froid	6	5	0.83	ZT6	-14
Froid	10	10	1	ZT6	-13.3
Froid	13	13	1	ZT6	-13.2
Froid	9	9	1	ZT6	-13.1
Froid	6	6	1	ZT6	-12.9
Froid	18	0	0	ZT12	-17.2
Froid	18	0	0	ZT12	-17.2
Froid	18	0	0	ZT12	-17
Froid	3	0	0	ZT12	-16.6
Froid	17	0	0	ZT12	-15.9
Froid	12	1	0.08	ZT12	-16
Froid	17	0	0	ZT12	-15.8
Froid	5	2	0.4	ZT12	-15.6
Froid	8	0.3	0.04	ZT12	-15.7
Froid	22	22	1	ZT12	-14.9
Froid	20	19	0.95	ZT12	-15
Froid	22	21	0.95	ZT12	-14.8
Froid	21	21	1	ZT12	-14.6
Froid	10	10	1	ZT12	-15.1
Froid	5	5	1	ZT12	-15
Froid	6	0	0	ZT12	-14.9
Froid	9	9	1	ZT12	-14.7
Froid	8	3	0.38	ZT12	-15.3
Froid	1	1	1	ZT12	-15.4
Froid	9	6	0.67	ZT12	-15.4
Froid	7	4	0.57	ZT12	-13.9
Froid	12	6	0.5	ZT12	-13.8
Froid	9	6	0.67	ZT12	-13.6
Froid	10	8	0.8	ZT12	-13.9
Froid	10	3	0.3	ZT12	-13.6
Froid	5	1	0.2	ZT12	-13.5
Froid	9	2	0.22	ZT12	-13.9
Froid	7	7	1	ZT12	-14.3
Froid	6	5	0.83	ZT12	-14.2
Froid	11	11	1	ZT12	-14
Froid	11	10	0.91	ZT12	-14.3
Froid	11	7	0.64	ZT12	-13.4
Froid	19	9	0.47	ZT12	-13.4
Froid	8	4	0.5	ZT12	-13.3
Froid	7	6	0.86	ZT12	-13.2
Froid	8	5	0.63	ZT12	-13.1
Jagger	18	0	0	ZT18	-16.6
Jagger	18	0	0	ZT18	-16.6
Jagger	20	5	0.25	ZT18	-16.3
Jagger	18	0	0	ZT18	-15.9
Jagger	20	6	0.3	ZT18	-15.9
Jagger	19	7	0.37	ZT18	-15.7
Jagger	18	1	0.06	ZT18	-16.1
Jagger	18	0	0	ZT18	-16.1
Jagger	18	0	0	ZT18	-16.1
Jagger	20	3	0.15	ZT18	-15.8
Jagger	14	0	0	ZT18	-14.5
Jagger	19	17	0.89	ZT18	-15.1
Jagger	20	19	0.95	ZT18	-15
Jagger	19	14	0.74	ZT18	-15
Jagger	20	11	0.55	ZT18	-14.7
Jagger	19	5	0.26	ZT18	-15.2
Jagger	18	7	0.39	ZT18	-15.1
Jagger	18	7	0.39	ZT18	-15
Jagger	19	7	0.37	ZT18	-15.1
Jagger	19	10	0.53	ZT18	-15.4
Jagger	20	19	0.95	ZT18	-15.3
Jagger	19	1	0.05	ZT18	-14.3
Jagger	19	3	0.16	ZT18	-14.4
Jagger	21	21	1	ZT18	-14.3
Jagger	20	13	0.65	ZT18	-14.1
Jagger	19	3	0.16	ZT18	-14.4
Jagger	19	19	1	ZT18	-14.3
Jagger	19	19	1	ZT18	-14.2
Jagger	19	16	0.84	ZT18	-14.3
Jagger	21	18	0.86	ZT18	-14.4
Jagger	18	18	1	ZT18	-14.2
Jagger	25	21	0.84	ZT18	-13.9
Jagger	3	1	0.33	ZT0	-16.6
Jagger	20	7	0.35	ZT0	-16.8
Jagger	21	2	0.1	ZT0	-16.6
Jagger	18	0	0	ZT0	-17.2
Jagger	18	0	0	ZT0	-17.2
Jagger	18	0	0	ZT0	-17
Jagger	18	0	0	ZT0	-16.8
Jagger	18	0	0	ZT0	-17.1
Jagger	18	0	0	ZT0	-17.3
Jagger	20	20	1	ZT0	-16.9
Jagger	18	0	0	ZT0	-16.8
Jagger	18	0	0	ZT0	-16.5
Jagger	17	0	0	ZT0	-16.3
Jagger	17	0	0	ZT0	-16.3
Jagger	17	0	0	ZT0	-16.1
Jagger	20	9	0.45	ZT0	-15.9
Jagger	21	5	0.24	ZT0	-16.4
Jagger	19	9	0.47	ZT0	-16.3
Jagger	18	0	0	ZT0	-16.3
Jagger	18	0	0	ZT0	-16.1
Jagger	18	0	0	ZT0	-16.1
Jagger	18	0	0	ZT0	-16.4
Jagger	18	0	0	ZT0	-16.1
Jagger	18	0	0	ZT0	-16.1
Jagger	19	16	0.84	ZT0	-14.6
Jagger	18	7	0.39	ZT0	-15.4
Jagger	20	16	0.8	ZT0	-15.3
Jagger	17	15	0.88	ZT0	-14.9
Jagger	18	17	0.94	ZT0	-15.1
Jagger	19	4	0.21	ZT0	-15.3
Jagger	20	2	0.1	ZT0	-15.3
Jagger	21	10	0.48	ZT0	-15.1
Jagger	22	8	0.36	ZT0	-15
Jagger	19	18	0.95	ZT0	-14.4
Jagger	18	18	1	ZT0	-14.4
Jagger	16	14	0.88	ZT0	-14.1
Jagger	18	16	0.89	ZT0	-14.2
Jagger	19	17	0.89	ZT0	-14.4
Jagger	20	19	0.95	ZT0	-14.4
Jagger	19	11	0.58	ZT0	-14.2
Jagger	20	3	0.15	ZT6	-16.7
Jagger	18	0	0	ZT6	-16.7
Jagger	20	6	0.3	ZT6	-17
Jagger	18	0	0	ZT6	-17.1
Jagger	18	0	0	ZT6	-17.1
Jagger	20	18	0.9	ZT6	-16.8
Jagger	21	9	0.43	ZT6	-15.6
Jagger	19	3	0.16	ZT6	-15.5
Jagger	20	2	0.1	ZT6	-16.3
Jagger	19	2	0.11	ZT6	-16.2
Jagger	18	0	0	ZT6	-16.4
Jagger	18	0	0	ZT6	-16.2
Jagger	18	0	0	ZT6	-16.2
Jagger	18	0	0	ZT6	-15.9
Jagger	19	14	0.74	ZT6	-14.8
Jagger	21	9	0.43	ZT6	-14.7
Jagger	21	11	0.52	ZT6	-14.8
Jagger	19	12	0.63	ZT6	-14.8
Jagger	20	19	0.95	ZT6	-14.8
Jagger	18	18	1	ZT6	-14.6
Jagger	19	5	0.26	ZT6	-15.4
Jagger	18	18	1	ZT6	-15.3
Jagger	19	19	1	ZT6	-14.1
Jagger	18	13	0.72	ZT6	-14.3
Jagger	18	18	1	ZT6	-14
Jagger	21	13	0.62	ZT6	-13.8
Jagger	18	14	0.78	ZT6	-14.4
Jagger	19	15	0.79	ZT6	-14.4
Jagger	21	19	0.9	ZT6	-14.2
Jagger	21	20	0.95	ZT6	-14.3
Jagger	20	20	1	ZT6	-14.1
Jagger	20	20	1	ZT6	-14
Jagger	22	16	0.73	ZT6	-14.2
Jagger	19	8	0.42	ZT6	-14.3
Jagger	20	8	0.4	ZT6	-13.8
Jagger	18	18	1	ZT6	-13.9
Jagger	21	21	1	ZT6	-13.2
Jagger	21	21	1	ZT6	-13.2
Jagger	19	19	1	ZT6	-13.1
Jagger	21	12	0.57	ZT6	-12.8
Jagger	18	0	0	ZT12	-17.2
Jagger	18	0	0	ZT12	-17
Jagger	14	4	0.29	ZT12	-16.9
Jagger	18	0	0	ZT12	-16.8
Jagger	17	1	0.06	ZT12	-16
Jagger	17	0	0	ZT12	-16
Jagger	17	0	0	ZT12	-15.9
Jagger	17	0	0	ZT12	-15.8
Jagger	17	1	0.06	ZT12	-15.6
Jagger	14	0	0	ZT12	-15.6
Jagger	21	3	0.14	ZT12	-15
Jagger	21	3	0.14	ZT12	-15
Jagger	20	4	0.2	ZT12	-14.9
Jagger	20	4	0.2	ZT12	-14.7
Jagger	20	8	0.4	ZT12	-15.2
Jagger	19	9	0.47	ZT12	-15.1
Jagger	18	16	0.89	ZT12	-14.7
Jagger	18	16	0.89	ZT12	-14.8
Jagger	14	3	0.21	ZT12	-15.4
Jagger	19	18	0.95	ZT12	-15.3
Jagger	14	5	0.36	ZT12	-13.8
Jagger	20	0	0	ZT12	-13.8
Jagger	20	0	0	ZT12	-13.7
Jagger	20	0	0	ZT12	-13.7
Jagger	20	0	0	ZT12	-13.9
Jagger	20	0	0	ZT12	-13.8
Jagger	16	3	0.19	ZT12	-13.9
Jagger	19	6	0.32	ZT12	-14.3
Jagger	19	19	1	ZT12	-14.3
Jagger	20	20	1	ZT12	-14.1
Jagger	20	19	0.95	ZT12	-14.3
Jagger	18	1	0.06	ZT12	-13.4
Jagger	19	4	0.21	ZT12	-13.3
Jagger	20	0	0	ZT12	-13.1
Jagger	13	6	0.46	ZT12	-13.3
Jagger	20	0	0	ZT12	-13.4
Lewjain	20	1	0.05	ZT18	-16.5
Lewjain	20	4	0.2	ZT18	-16.5
Lewjain	18	2	0.11	ZT18	-16.4
Lewjain	18	2	0.11	ZT18	-16.1
Lewjain	19	4	0.21	ZT18	-15.8
Lewjain	18	4	0.22	ZT18	-15.8
Lewjain	23	11	0.48	ZT18	-15.5
Lewjain	20	1	0.05	ZT18	-16.2
Lewjain	17	1	0.06	ZT18	-16.1
Lewjain	18	0	0	ZT18	-16
Lewjain	22	6	0.27	ZT18	-15.8
Lewjain	17	16	0.94	ZT18	-14.5
Lewjain	19	9	0.47	ZT18	-15.1
Lewjain	17	17	1	ZT18	-15
Lewjain	18	14	0.78	ZT18	-14.8
Lewjain	17	14	0.82	ZT18	-14.6
Lewjain	20	15	0.75	ZT18	-15.2
Lewjain	19	6	0.32	ZT18	-15.1
Lewjain	19	4	0.21	ZT18	-15.1
Lewjain	20	14	0.7	ZT18	-15.1
Lewjain	20	6	0.3	ZT18	-15.4
Lewjain	19	10	0.53	ZT18	-14.4
Lewjain	16	14	0.88	ZT18	-14.3
Lewjain	17	15	0.88	ZT18	-14.1
Lewjain	19	15	0.79	ZT18	-14.4
Lewjain	18	6	0.33	ZT18	-14.4
Lewjain	21	13	0.62	ZT18	-14.1
Lewjain	18	14	0.78	ZT18	-14.2
Lewjain	19	18	0.95	ZT18	-14.4
Lewjain	18	7	0.39	ZT18	-14.2
Lewjain	17	17	1	ZT18	-14.2
Lewjain	20	18	0.9	ZT18	-14.1
Lewjain	19	13	0.68	ZT0	-16.6
Lewjain	20	4	0.2	ZT0	-16.7
Lewjain	18	1	0.06	ZT0	-17
Lewjain	18	0	0	ZT0	-17.2
Lewjain	18	0	0	ZT0	-16.8
Lewjain	17	15	0.88	ZT0	-16.9
Lewjain	18	0	0	ZT0	-17.2
Lewjain	18	0	0	ZT0	-17.1
Lewjain	18	0	0	ZT0	-17.1
Lewjain	18	0	0	ZT0	-16.8
Lewjain	17	0	0	ZT0	-16.3
Lewjain	19	1	0.05	ZT0	-16.2
Lewjain	18	0	0	ZT0	-16.1
Lewjain	20	3	0.15	ZT0	-15.9
Lewjain	21	4	0.19	ZT0	-16.4
Lewjain	19	1	0.05	ZT0	-16.4
Lewjain	18	0	0	ZT0	-16.2
Lewjain	18	0	0	ZT0	-16.3
Lewjain	18	0	0	ZT0	-16.2
Lewjain	18	0	0	ZT0	-16
Lewjain	18	0	0	ZT0	-16.4
Lewjain	18	0	0	ZT0	-16.3
Lewjain	18	0	0	ZT0	-15.9
Lewjain	18	0	0	ZT0	-16.1
Lewjain	19	16	0.84	ZT0	-14.5
Lewjain	20	14	0.7	ZT0	-15.2
Lewjain	18	3	0.17	ZT0	-15.3
Lewjain	17	17	1	ZT0	-15.2
Lewjain	21	15	0.71	ZT0	-15.1
Lewjain	22	2	0.09	ZT0	-15.3
Lewjain	18	3	0.17	ZT0	-15.2
Lewjain	18	13	0.72	ZT0	-14.8
Lewjain	18	6	0.33	ZT0	-14.8
Lewjain	18	15	0.83	ZT0	-14.3
Lewjain	17	15	0.88	ZT0	-14.3
Lewjain	20	20	1	ZT0	-14.1
Lewjain	18	7	0.39	ZT0	-14.3
Lewjain	19	19	1	ZT0	-14.3
Lewjain	20	14	0.7	ZT0	-14.1
Lewjain	17	15	0.88	ZT0	-14.2
Lewjain	20	13	0.65	ZT6	-16.6
Lewjain	19	5	0.26	ZT6	-16.7
Lewjain	19	1	0.05	ZT6	-16.6
Lewjain	18	0	0	ZT6	-17.1
Lewjain	18	0	0	ZT6	-17.2
Lewjain	18	0	0	ZT6	-17
Lewjain	18	0	0	ZT6	-16.7
Lewjain	10	1	0.1	ZT6	-15.5
Lewjain	19	10	0.53	ZT6	-15.6
Lewjain	19	7	0.37	ZT6	-16.4
Lewjain	18	0	0	ZT6	-16.2
Lewjain	18	0	0	ZT6	-16.3
Lewjain	18	0	0	ZT6	-16.2
Lewjain	18	0	0	ZT6	-16.1
Lewjain	20	6	0.3	ZT6	-14.7
Lewjain	20	13	0.65	ZT6	-14.8
Lewjain	19	7	0.37	ZT6	-14.7
Lewjain	20	13	0.65	ZT6	-14.9
Lewjain	18	11	0.61	ZT6	-14.9
Lewjain	19	19	1	ZT6	-14.7
Lewjain	19	19	1	ZT6	-14.5
Lewjain	21	11	0.52	ZT6	-15.4
Lewjain	20	19	0.95	ZT6	-15.3
Lewjain	16	8	0.5	ZT6	-14.3
Lewjain	19	4	0.21	ZT6	-14.2
Lewjain	20	6	0.3	ZT6	-14.1
Lewjain	18	2	0.11	ZT6	-14.1
Lewjain	16	16	1	ZT6	-14.4
Lewjain	18	14	0.78	ZT6	-14.2
Lewjain	19	9	0.47	ZT6	-14.4
Lewjain	19	8	0.42	ZT6	-14
Lewjain	20	17	0.85	ZT6	-13.9
Lewjain	21	6	0.29	ZT6	-14.4
Lewjain	18	14	0.78	ZT6	-14.3
Lewjain	20	12	0.6	ZT6	-14.2
Lewjain	19	16	0.84	ZT6	-14.1
Lewjain	18	17	0.94	ZT6	-13.3
Lewjain	20	20	1	ZT6	-13.2
Lewjain	19	4	0.21	ZT6	-13.1
Lewjain	19	3	0.16	ZT6	-12.7
Lewjain	18	0	0	ZT12	-17.1
Lewjain	18	0	0	ZT12	-16.8
Lewjain	18	0	0	ZT12	-16.6
Lewjain	18	0	0	ZT12	-17.1
Lewjain	17	0	0	ZT12	-15.9
Lewjain	17	0	0	ZT12	-15.7
Lewjain	17	0	0	ZT12	-15.6
Lewjain	17	0	0	ZT12	-15.9
Lewjain	17	0	0	ZT12	-15.7
Lewjain	17	2	0.12	ZT12	-15.5
Lewjain	19	8	0.42	ZT12	-14.9
Lewjain	19	2	0.11	ZT12	-14.5
Lewjain	21	3	0.14	ZT12	-14.6
Lewjain	17	2	0.12	ZT12	-14.8
Lewjain	19	4	0.21	ZT12	-15.2
Lewjain	15	5	0.33	ZT12	-15.2
Lewjain	19	18	0.95	ZT12	-14.9
Lewjain	20	10	0.5	ZT12	-14.8
Lewjain	19	16	0.84	ZT12	-15.3
Lewjain	17	0	0	ZT12	-15.3
Lewjain	20	16	0.8	ZT12	-14.5
Lewjain	20	0	0	ZT12	-13.8
Lewjain	20	0	0	ZT12	-13.6
Lewjain	20	0	0	ZT12	-13.7
Lewjain	20	0	0	ZT12	-13.9
Lewjain	20	0	0	ZT12	-13.9
Lewjain	20	0	0	ZT12	-13.8
Lewjain	20	0	0	ZT12	-13.7
Lewjain	17	13	0.76	ZT12	-14.1
Lewjain	19	10	0.53	ZT12	-14
Lewjain	18	18	1	ZT12	-14.2
Lewjain	20	0	0	ZT12	-13.4
Lewjain	18	12	0.67	ZT12	-13.2
Lewjain	20	0	0	ZT12	-13.3
Lewjain	20	0	0	ZT12	-13.2
Lewjain	16	2	0.13	ZT12	-13
Madsen	15	1	0.07	ZT18	-16.5
Madsen	18	0	0	ZT18	-16.5
Madsen	18	0	0	ZT18	-16.4
Madsen	18	0	0	ZT18	-16.3
Madsen	20	2	0.1	ZT18	-15.7
Madsen	20	1	0.05	ZT18	-15.8
Madsen	19	1	0.05	ZT18	-15.7
Madsen	18	0	0	ZT18	-16.2
Madsen	18	0	0	ZT18	-16.1
Madsen	18	0	0	ZT18	-16
Madsen	18	1	0.06	ZT18	-15.8
Madsen	20	13	0.65	ZT18	-14.5
Madsen	18	0	0	ZT18	-15.1
Madsen	19	12	0.63	ZT18	-15
Madsen	18	6	0.33	ZT18	-14.9
Madsen	19	18	0.95	ZT18	-14.9
Madsen	19	1	0.05	ZT18	-15.2
Madsen	18	1	0.06	ZT18	-15.2
Madsen	20	3	0.15	ZT18	-15
Madsen	19	3	0.16	ZT18	-14.9
Madsen	19	4	0.21	ZT18	-15.4
Madsen	20	2	0.1	ZT18	-14.2
Madsen	19	12	0.63	ZT18	-14.2
Madsen	17	1	0.06	ZT18	-14.1
Madsen	18	6	0.33	ZT18	-14.4
Madsen	18	2	0.11	ZT18	-14.2
Madsen	19	11	0.58	ZT18	-14.2
Madsen	17	16	0.94	ZT18	-14.1
Madsen	22	5	0.23	ZT18	-14.4
Madsen	20	6	0.3	ZT18	-14.4
Madsen	20	20	1	ZT18	-14.3
Madsen	19	17	0.89	ZT18	-14.1
Madsen	19	1	0.05	ZT0	-16.7
Madsen	18	0	0	ZT0	-16.8
Madsen	18	1	0.06	ZT0	-17.1
Madsen	18	0	0	ZT0	-17.1
Madsen	18	0	0	ZT0	-17
Madsen	18	0	0	ZT0	-16.9
Madsen	18	0	0	ZT0	-17.3
Madsen	18	0	0	ZT0	-17.2
Madsen	18	0	0	ZT0	-17.2
Madsen	18	0	0	ZT0	-16.9
Madsen	20	0	0	ZT0	-16
Madsen	17	0	0	ZT0	-16.2
Madsen	20	11	0.55	ZT0	-15.9
Madsen	17	0	0	ZT0	-15.8
Madsen	18	0	0	ZT0	-16.4
Madsen	18	0	0	ZT0	-16.3
Madsen	18	1	0.06	ZT0	-16.3
Madsen	18	0	0	ZT0	-16.4
Madsen	19	0	0	ZT0	-16.2
Madsen	18	0	0	ZT0	-15.9
Madsen	18	0	0	ZT0	-16.4
Madsen	18	0	0	ZT0	-16.3
Madsen	18	0	0	ZT0	-16.2
Madsen	18	0	0	ZT0	-16.1
Madsen	19	16	0.84	ZT0	-14.5
Madsen	20	2	0.1	ZT0	-15.4
Madsen	20	4	0.2	ZT0	-15.4
Madsen	19	3	0.16	ZT0	-15.1
Madsen	19	3	0.16	ZT0	-15
Madsen	20	1	0.05	ZT0	-15.1
Madsen	17	0	0	ZT0	-15.2
Madsen	16	0	0	ZT0	-15.2
Madsen	20	0	0	ZT0	-15.1
Madsen	19	14	0.74	ZT0	-14.4
Madsen	18	10	0.56	ZT0	-14.3
Madsen	18	17	0.94	ZT0	-14.2
Madsen	19	3	0.16	ZT0	-14.2
Madsen	20	11	0.55	ZT0	-14.4
Madsen	19	6	0.32	ZT0	-14.3
Madsen	18	14	0.78	ZT0	-14.1
Madsen	18	0	0	ZT6	-16.6
Madsen	17	2	0.12	ZT6	-16.6
Madsen	18	0	0	ZT6	-17.1
Madsen	18	0	0	ZT6	-17.1
Madsen	18	0	0	ZT6	-17.1
Madsen	18	0	0	ZT6	-16.8
Madsen	17	1	0.06	ZT6	-15.7
Madsen	18	0	0	ZT6	-16.4
Madsen	18	0	0	ZT6	-16.3
Madsen	18	0	0	ZT6	-15.9
Madsen	18	0	0	ZT6	-16.3
Madsen	18	0	0	ZT6	-16.2
Madsen	18	0	0	ZT6	-16
Madsen	22	0	0	ZT6	-14.7
Madsen	21	4	0.19	ZT6	-14.6
Madsen	21	1	0.05	ZT6	-14.5
Madsen	18	16	0.89	ZT6	-14.5
Madsen	19	7	0.37	ZT6	-14.7
Madsen	17	2	0.12	ZT6	-14.9
Madsen	20	9	0.45	ZT6	-14.8
Madsen	18	18	1	ZT6	-14.6
Madsen	17	0	0	ZT6	-15.4
Madsen	17	0	0	ZT6	-15.2
Madsen	17	0	0	ZT6	-15.2
Madsen	20	6	0.3	ZT6	-14.3
Madsen	15	0	0	ZT6	-14.3
Madsen	18	2	0.11	ZT6	-14.2
Madsen	17	4	0.24	ZT6	-13.9
Madsen	19	16	0.84	ZT6	-14.3
Madsen	18	1	0.06	ZT6	-14.3
Madsen	19	16	0.84	ZT6	-14.2
Madsen	21	21	1	ZT6	-13.9
Madsen	20	19	0.95	ZT6	-14.3
Madsen	16	7	0.44	ZT6	-14.3
Madsen	19	17	0.89	ZT6	-14.1
Madsen	21	3	0.14	ZT6	-14
Madsen	20	20	1	ZT6	-13.3
Madsen	18	17	0.94	ZT6	-13.2
Madsen	21	20	0.95	ZT6	-12.7
Madsen	19	19	1	ZT6	-12.8
Madsen	18	0	0	ZT12	-17.1
Madsen	18	0	0	ZT12	-16.9
Madsen	18	0	0	ZT12	-16.7
Madsen	18	0	0	ZT12	-16.9
Madsen	17	0	0	ZT12	-16.1
Madsen	17	0	0	ZT12	-15.5
Madsen	17	0	0	ZT12	-15.6
Madsen	17	0	0	ZT12	-15.8
Madsen	18	1	0.06	ZT12	-15.6
Madsen	17	0	0	ZT12	-15.7
Madsen	19	2	0.11	ZT12	-15.1
Madsen	18	1	0.06	ZT12	-15.1
Madsen	20	18	0.9	ZT12	-14.7
Madsen	18	0	0	ZT12	-14.9
Madsen	18	17	0.94	ZT12	-15.1
Madsen	19	0	0	ZT12	-14.8
Madsen	18	4	0.22	ZT12	-14.7
Madsen	17	2	0.12	ZT12	-15.3
Madsen	17	0	0	ZT12	-15.2
Madsen	20	0	0	ZT12	-13.7
Madsen	20	0	0	ZT12	-13.8
Madsen	17	4	0.24	ZT12	-13.6
Madsen	20	0	0	ZT12	-13.5
Madsen	20	0	0	ZT12	-13.9
Madsen	20	0	0	ZT12	-13.6
Madsen	19	7	0.37	ZT12	-13.7
Madsen	19	0	0	ZT12	-14.4
Madsen	20	15	0.75	ZT12	-14.4
Madsen	18	6	0.33	ZT12	-14.3
Madsen	20	11	0.55	ZT12	-14.3
Madsen	19	6	0.32	ZT12	-14.2
Madsen	20	1	0.05	ZT12	-13.4
Madsen	19	2	0.11	ZT12	-13.3
Madsen	20	0	0	ZT12	-13.2
Madsen	20	0	0	ZT12	-13.2
Madsen	20	0	0	ZT12	-13.4
Masami	16	5	0.31	ZT18	-16.5
Masami	20	1	0.05	ZT18	-16.4
Masami	18	3	0.17	ZT18	-16.3
Masami	20	6	0.3	ZT18	-15.9
Masami	20	9	0.45	ZT18	-15.7
Masami	20	6	0.3	ZT18	-15.8
Masami	19	17	0.89	ZT18	-15.5
Masami	18	2	0.11	ZT18	-16.2
Masami	20	20	1	ZT18	-16.1
Masami	20	10	0.5	ZT18	-15.8
Masami	21	11	0.52	ZT18	-15.8
Masami	20	16	0.8	ZT18	-15.2
Masami	20	17	0.85	ZT18	-15.2
Masami	20	18	0.9	ZT18	-14.9
Masami	20	3	0.15	ZT18	-14.8
Masami	21	17	0.81	ZT18	-15.1
Masami	20	7	0.35	ZT18	-15.1
Masami	19	11	0.58	ZT18	-15
Masami	18	11	0.61	ZT18	-15.1
Masami	20	15	0.75	ZT18	-15.4
Masami	19	16	0.84	ZT18	-14.4
Masami	19	18	0.95	ZT18	-14.4
Masami	21	21	1	ZT18	-14.3
Masami	20	20	1	ZT18	-14.1
Masami	19	16	0.84	ZT18	-14.3
Masami	19	11	0.58	ZT18	-14.4
Masami	20	19	0.95	ZT18	-14.2
Masami	20	4	0.2	ZT18	-14.2
Masami	19	14	0.74	ZT18	-14.3
Masami	21	19	0.9	ZT18	-14.4
Masami	19	17	0.89	ZT18	-14.2
Masami	19	19	1	ZT18	-14.1
Masami	19	7	0.37	ZT0	-16.7
Masami	21	6	0.29	ZT0	-16.7
Masami	14	1	0.07	ZT0	-17.2
Masami	18	0	0	ZT0	-17
Masami	18	0	0	ZT0	-17.1
Masami	18	0	0	ZT0	-16.9
Masami	18	0	0	ZT0	-17.2
Masami	18	0	0	ZT0	-17.2
Masami	18	0	0	ZT0	-17
Masami	18	0	0	ZT0	-17
Masami	21	13	0.62	ZT0	-16.1
Masami	17	0	0	ZT0	-16.1
Masami	17	0	0	ZT0	-16.1
Masami	20	19	0.95	ZT0	-15.9
Masami	18	3	0.17	ZT0	-16.3
Masami	20	8	0.4	ZT0	-16.3
Masami	18	0	0	ZT0	-16.2
Masami	18	0	0	ZT0	-16.4
Masami	18	0	0	ZT0	-16.2
Masami	18	0	0	ZT0	-16.2
Masami	20	7	0.35	ZT0	-16.2
Masami	18	0	0	ZT0	-16.3
Masami	18	0	0	ZT0	-16.2
Masami	18	0	0	ZT0	-16.1
Masami	20	19	0.95	ZT0	-14.5
Masami	16	6	0.38	ZT0	-15.3
Masami	17	16	0.94	ZT0	-15.3
Masami	21	20	0.95	ZT0	-15.2
Masami	19	11	0.58	ZT0	-15.2
Masami	21	5	0.24	ZT0	-15.2
Masami	19	17	0.89	ZT0	-15.2
Masami	19	14	0.74	ZT0	-15.1
Masami	20	4	0.2	ZT0	-14.8
Masami	16	16	1	ZT0	-14.4
Masami	18	14	0.78	ZT0	-14.4
Masami	19	13	0.68	ZT0	-14.3
Masami	19	15	0.79	ZT0	-14.2
Masami	19	4	0.21	ZT0	-14.4
Masami	20	15	0.75	ZT0	-14.3
Masami	20	18	0.9	ZT0	-14.2
Masami	21	7	0.33	ZT6	-16.6
Masami	20	7	0.35	ZT6	-16.7
Masami	18	1	0.06	ZT6	-17.2
Masami	18	0	0	ZT6	-17.2
Masami	18	0	0	ZT6	-17
Masami	18	0	0	ZT6	-16.8
Masami	18	12	0.67	ZT6	-15.6
Masami	18	9	0.5	ZT6	-16.4
Masami	21	11	0.52	ZT6	-16.4
Masami	19	7	0.37	ZT6	-16.2
Masami	18	0	0	ZT6	-16.2
Masami	18	0	0	ZT6	-16.1
Masami	20	2	0.1	ZT6	-16.1
Masami	20	11	0.55	ZT6	-14.7
Masami	20	5	0.25	ZT6	-14.6
Masami	20	20	1	ZT6	-14.5
Masami	20	13	0.65	ZT6	-14.9
Masami	18	9	0.5	ZT6	-14.8
Masami	20	19	0.95	ZT6	-14.6
Masami	20	20	1	ZT6	-14.6
Masami	17	5	0.29	ZT6	-15.3
Masami	17	9	0.53	ZT6	-15.3
Masami	18	9	0.5	ZT6	-15.3
Masami	19	18	0.95	ZT6	-14.1
Masami	20	13	0.65	ZT6	-14
Masami	18	12	0.67	ZT6	-14.2
Masami	20	18	0.9	ZT6	-14
Masami	20	12	0.6	ZT6	-14.4
Masami	16	9	0.56	ZT6	-14.3
Masami	20	20	1	ZT6	-14.2
Masami	20	15	0.75	ZT6	-14.1
Masami	20	17	0.85	ZT6	-13.9
Masami	20	17	0.85	ZT6	-14.3
Masami	22	21	0.95	ZT6	-14.3
Masami	20	20	1	ZT6	-14.2
Masami	20	20	1	ZT6	-14
Masami	20	20	1	ZT6	-13.2
Masami	20	20	1	ZT6	-13
Masami	22	22	1	ZT6	-13.1
Masami	21	2	0.1	ZT6	-13.1
Masami	18	0	0	ZT12	-17.2
Masami	18	0	0	ZT12	-17.2
Masami	18	0	0	ZT12	-17.1
Masami	18	1	0.06	ZT12	-16.9
Masami	17	0	0	ZT12	-16.1
Masami	18	1	0.06	ZT12	-16
Masami	17	0	0	ZT12	-15.9
Masami	15	3	0.2	ZT12	-15.7
Masami	20	17	0.85	ZT12	-15.5
Masami	22	6	0.27	ZT12	-15.7
Masami	20	4	0.2	ZT12	-15.5
Masami	18	6	0.33	ZT12	-15
Masami	20	0	0	ZT12	-14.9
Masami	21	21	1	ZT12	-14.7
Masami	21	2	0.1	ZT12	-14.8
Masami	20	7	0.35	ZT12	-15.1
Masami	20	6	0.3	ZT12	-15.2
Masami	18	10	0.56	ZT12	-14.8
Masami	20	8	0.4	ZT12	-14.9
Masami	19	8	0.42	ZT12	-15.3
Masami	20	7	0.35	ZT12	-13.9
Masami	20	0	0	ZT12	-13.7
Masami	20	5	0.25	ZT12	-14
Masami	20	1	0.05	ZT12	-13.9
Masami	20	0	0	ZT12	-13.9
Masami	18	1	0.06	ZT12	-13.7
Masami	17	16	0.94	ZT12	-14.4
Masami	19	18	0.95	ZT12	-14.4
Masami	17	16	0.94	ZT12	-14.2
Masami	19	11	0.58	ZT12	-14.2
Masami	19	3	0.16	ZT12	-13.3
Masami	19	17	0.89	ZT12	-13.4
Masami	15	8	0.53	ZT12	-13.3
Masami	20	0	0	ZT12	-13.4
Masami	19	8	0.42	ZT12	-13.1
Norstar	19	19	1	ZT18	-16.5
Norstar	20	20	1	ZT18	-16.3
Norstar	18	18	1	ZT18	-16.3
Norstar	22	22	1	ZT18	-16.1
Norstar	20	20	1	ZT18	-15.8
Norstar	14	14	1	ZT18	-15.8
Norstar	22	22	1	ZT18	-15.6
Norstar	19	15	0.79	ZT18	-16.2
Norstar	20	19	0.95	ZT18	-16.1
Norstar	20	0	0	ZT18	-15.9
Norstar	20	15	0.75	ZT18	-15.6
Norstar	20	19	0.95	ZT18	-15
Norstar	20	19	0.95	ZT18	-15.1
Norstar	19	19	1	ZT18	-15
Norstar	19	19	1	ZT18	-14.9
Norstar	18	18	1	ZT18	-15.2
Norstar	20	20	1	ZT18	-14.8
Norstar	22	21	0.95	ZT18	-15.2
Norstar	20	17	0.85	ZT18	-15.2
Norstar	19	19	1	ZT18	-15.1
Norstar	20	20	1	ZT18	-14.9
Norstar	20	20	1	ZT18	-14.9
Norstar	20	0	0	ZT18	-15
Norstar	18	17	0.94	ZT18	-15.4
Norstar	18	18	1	ZT0	-16.6
Norstar	20	20	1	ZT0	-16.6
Norstar	20	20	1	ZT0	-16.5
Norstar	18	15	0.83	ZT0	-17.1
Norstar	20	10	0.5	ZT0	-16.9
Norstar	19	17	0.89	ZT0	-16.9
Norstar	19	19	1	ZT0	-16.8
Norstar	19	19	1	ZT0	-17
Norstar	19	14	0.74	ZT0	-17.4
Norstar	18	7	0.39	ZT0	-16.9
Norstar	21	21	1	ZT0	-16.9
Norstar	21	18	0.86	ZT0	-16.1
Norstar	20	19	0.95	ZT0	-16.2
Norstar	18	17	0.94	ZT0	-15.8
Norstar	20	20	1	ZT0	-15.9
Norstar	18	18	1	ZT0	-16.3
Norstar	20	12	0.6	ZT0	-16.4
Norstar	18	1	0.06	ZT0	-16.1
Norstar	18	0	0	ZT0	-16.2
Norstar	19	18	0.95	ZT0	-16.1
Norstar	18	17	0.94	ZT0	-16.3
Norstar	20	17	0.85	ZT0	-16.3
Norstar	19	10	0.53	ZT0	-16.3
Norstar	19	19	1	ZT0	-16.1
Norstar	1	0	0	ZT0	-15.3
Norstar	20	20	1	ZT0	-15.2
Norstar	20	20	1	ZT0	-15.3
Norstar	19	19	1	ZT0	-15.1
Norstar	19	19	1	ZT0	-15.1
Norstar	22	17	0.77	ZT0	-15.3
Norstar	20	20	1	ZT0	-15.1
Norstar	20	18	0.9	ZT0	-15.3
Norstar	19	18	0.95	ZT0	-15.2
Norstar	21	17	0.81	ZT0	-15.2
Norstar	20	14	0.7	ZT0	-15.2
Norstar	20	19	0.95	ZT0	-15
Norstar	19	17	0.89	ZT0	-14.8
Norstar	17	17	1	ZT6	-16.8
Norstar	19	18	0.95	ZT6	-16.6
Norstar	18	18	1	ZT6	-16.5
Norstar	18	15	0.83	ZT6	-17.2
Norstar	19	10	0.53	ZT6	-17
Norstar	21	17	0.81	ZT6	-16.7
Norstar	20	20	1	ZT6	-16.8
Norstar	20	18	0.9	ZT6	-15.5
Norstar	21	21	1	ZT6	-16.4
Norstar	21	14	0.67	ZT6	-16.2
Norstar	20	17	0.85	ZT6	-16.2
Norstar	18	14	0.78	ZT6	-16.1
Norstar	19	17	0.89	ZT6	-15.9
Norstar	20	20	1	ZT6	-14.7
Norstar	21	20	0.95	ZT6	-14.6
Norstar	21	16	0.76	ZT6	-14.6
Norstar	21	21	1	ZT6	-14.8
Norstar	21	21	1	ZT6	-14.6
Norstar	20	20	1	ZT6	-14.6
Norstar	20	16	0.8	ZT6	-14.7
Norstar	22	22	1	ZT6	-14.9
Norstar	21	21	1	ZT6	-14.8
Norstar	21	21	1	ZT6	-14.6
Norstar	21	21	1	ZT6	-14.6
Norstar	22	12	0.55	ZT6	-14.8
Norstar	18	18	1	ZT6	-15.4
Norstar	20	20	1	ZT6	-15.4
Norstar	19	18	0.95	ZT6	-15.3
Norstar	20	20	1	ZT6	-14.3
Norstar	20	20	1	ZT6	-14.3
Norstar	20	20	1	ZT6	-14.4
Norstar	20	20	1	ZT6	-14.3
Norstar	21	20	0.95	ZT6	-14.2
Norstar	19	14	0.74	ZT6	-14.3
Norstar	17	17	1	ZT6	-14.2
Norstar	20	20	1	ZT6	-14.1
Norstar	21	21	1	ZT6	-14.4
Norstar	18	18	1	ZT6	-14.3
Norstar	20	20	1	ZT6	-14
Norstar	21	21	1	ZT6	-14.1
Norstar	20	4	0.2	ZT12	-17.1
Norstar	20	20	1	ZT12	-16.9
Norstar	20	6	0.3	ZT12	-16.7
Norstar	20	9	0.45	ZT12	-17.1
Norstar	20	20	1	ZT12	-15.9
Norstar	18	4	0.22	ZT12	-15.9
Norstar	19	19	1	ZT12	-15.7
Norstar	16	8	0.5	ZT12	-15.8
Norstar	17	11	0.65	ZT12	-15.8
Norstar	17	17	1	ZT12	-15.5
Norstar	19	18	0.95	ZT12	-15.5
Norstar	20	20	1	ZT12	-15
Norstar	22	14	0.64	ZT12	-15
Norstar	20	20	1	ZT12	-14.8
Norstar	21	21	1	ZT12	-14.7
Norstar	21	21	1	ZT12	-14.7
Norstar	20	16	0.8	ZT12	-14.7
Norstar	21	20	0.95	ZT12	-14.8
Norstar	23	23	1	ZT12	-14.7
Norstar	21	17	0.81	ZT12	-15.1
Norstar	22	22	1	ZT12	-14.8
Norstar	23	23	1	ZT12	-15
Norstar	20	20	1	ZT12	-14.8
Norstar	20	19	0.95	ZT12	-15.3
Norstar	18	18	1	ZT12	-14.3
Norstar	23	23	1	ZT12	-14.4
Norstar	21	21	1	ZT12	-14.1
Norstar	21	21	1	ZT12	-14.2
Nugaines	18	0	0	ZT18	-16.6
Nugaines	19	5	0.26	ZT18	-16.5
Nugaines	16	1	0.06	ZT18	-16.3
Nugaines	14	1	0.07	ZT18	-16.1
Nugaines	18	5	0.28	ZT18	-15.9
Nugaines	18	4	0.22	ZT18	-15.9
Nugaines	16	7	0.44	ZT18	-15.7
Nugaines	17	3	0.18	ZT18	-16.1
Nugaines	18	0	0	ZT18	-16.1
Nugaines	18	0	0	ZT18	-16.1
Nugaines	18	1	0.06	ZT18	-15.9
Nugaines	11	1	0.09	ZT18	-14.5
Nugaines	18	7	0.39	ZT18	-15.1
Nugaines	16	16	1	ZT18	-15.1
Nugaines	17	10	0.59	ZT18	-15.1
Nugaines	17	0	0	ZT18	-14.9
Nugaines	17	12	0.71	ZT18	-15
Nugaines	19	6	0.32	ZT18	-14.9
Nugaines	13	10	0.77	ZT18	-14.9
Nugaines	18	8	0.44	ZT18	-14.8
Nugaines	21	12	0.57	ZT18	-15.4
Nugaines	15	6	0.4	ZT18	-14.4
Nugaines	16	11	0.69	ZT18	-14.2
Nugaines	15	9	0.6	ZT18	-14.1
Nugaines	15	4	0.27	ZT18	-14.4
Nugaines	16	14	0.88	ZT18	-14.1
Nugaines	17	10	0.59	ZT18	-14.3
Nugaines	16	4	0.25	ZT18	-14.1
Nugaines	18	10	0.56	ZT18	-14.2
Nugaines	16	12	0.75	ZT18	-14.4
Nugaines	18	17	0.94	ZT18	-14.3
Nugaines	15	10	0.67	ZT18	-14.1
Nugaines	19	1	0.05	ZT0	-16.8
Nugaines	18	5	0.28	ZT0	-16.7
Nugaines	19	3	0.16	ZT0	-17
Nugaines	18	0	0	ZT0	-17.1
Nugaines	18	0	0	ZT0	-16.7
Nugaines	19	18	0.95	ZT0	-16.9
Nugaines	18	0	0	ZT0	-17.1
Nugaines	18	6	0.33	ZT0	-17.1
Nugaines	18	0	0	ZT0	-16.9
Nugaines	18	0	0	ZT0	-17
Nugaines	20	0	0	ZT0	-16.2
Nugaines	17	0	0	ZT0	-16.2
Nugaines	17	0	0	ZT0	-16.1
Nugaines	17	17	1	ZT0	-15.9
Nugaines	16	1	0.06	ZT0	-16.3
Nugaines	18	4	0.22	ZT0	-16.3
Nugaines	18	0	0	ZT0	-16.4
Nugaines	18	0	0	ZT0	-16.4
Nugaines	18	0	0	ZT0	-15.9
Nugaines	18	0	0	ZT0	-16.1
Nugaines	18	0	0	ZT0	-16.4
Nugaines	18	0	0	ZT0	-16.3
Nugaines	18	0	0	ZT0	-16.1
Nugaines	18	0	0	ZT0	-15.8
Nugaines	18	8	0.44	ZT0	-14.6
Nugaines	16	16	1	ZT0	-15.3
Nugaines	18	1	0.06	ZT0	-15.4
Nugaines	17	11	0.65	ZT0	-15.2
Nugaines	17	4	0.24	ZT0	-15.1
Nugaines	17	2	0.12	ZT0	-15.4
Nugaines	15	1	0.07	ZT0	-15.1
Nugaines	17	6	0.35	ZT0	-15.1
Nugaines	19	2	0.11	ZT0	-15
Nugaines	13	10	0.77	ZT0	-14.4
Nugaines	18	13	0.72	ZT0	-14.2
Nugaines	18	14	0.78	ZT0	-14.3
Nugaines	16	14	0.88	ZT0	-14.2
Nugaines	17	16	0.94	ZT0	-14.3
Nugaines	19	5	0.26	ZT0	-14
Nugaines	17	13	0.76	ZT0	-14.2
Nugaines	19	2	0.11	ZT6	-16.5
Nugaines	18	0	0	ZT6	-16.7
Nugaines	18	0	0	ZT6	-17.2
Nugaines	18	0	0	ZT6	-17.1
Nugaines	18	0	0	ZT6	-17
Nugaines	18	0	0	ZT6	-16.9
Nugaines	18	13	0.72	ZT6	-15.5
Nugaines	10	1	0.1	ZT6	-15.6
Nugaines	19	0	0	ZT6	-16.4
Nugaines	18	0	0	ZT6	-16.2
Nugaines	18	0	0	ZT6	-16.3
Nugaines	18	0	0	ZT6	-16.2
Nugaines	18	0	0	ZT6	-16
Nugaines	18	0	0	ZT6	-15.8
Nugaines	17	6	0.35	ZT6	-14.8
Nugaines	19	13	0.68	ZT6	-14.7
Nugaines	16	15	0.94	ZT6	-14.7
Nugaines	16	14	0.88	ZT6	-14.5
Nugaines	18	6	0.33	ZT6	-14.8
Nugaines	12	9	0.75	ZT6	-15
Nugaines	20	20	1	ZT6	-14.5
Nugaines	19	5	0.26	ZT6	-15.4
Nugaines	14	8	0.57	ZT6	-15.2
Nugaines	15	1	0.07	ZT6	-14.4
Nugaines	16	5	0.31	ZT6	-14.2
Nugaines	17	13	0.76	ZT6	-13.9
Nugaines	17	12	0.71	ZT6	-14.1
Nugaines	17	14	0.82	ZT6	-14.4
Nugaines	15	7	0.47	ZT6	-14.3
Nugaines	18	0	0	ZT6	-14.3
Nugaines	17	3	0.18	ZT6	-14.1
Nugaines	16	3	0.19	ZT6	-13.9
Nugaines	21	9	0.43	ZT6	-14.4
Nugaines	15	13	0.87	ZT6	-14.2
Nugaines	16	5	0.31	ZT6	-14.1
Nugaines	17	1	0.06	ZT6	-14.1
Nugaines	16	16	1	ZT6	-13.3
Nugaines	17	14	0.82	ZT6	-13.2
Nugaines	19	17	0.89	ZT6	-13.1
Nugaines	18	11	0.61	ZT6	-13
Nugaines	15	5	0.33	ZT12	-16.9
Nugaines	18	0	0	ZT12	-16.7
Nugaines	13	1	0.08	ZT12	-16.7
Nugaines	18	0	0	ZT12	-17
Nugaines	17	0	0	ZT12	-15.8
Nugaines	17	0	0	ZT12	-16.1
Nugaines	17	0	0	ZT12	-15.9
Nugaines	17	0	0	ZT12	-15.6
Nugaines	14	0	0	ZT12	-15.6
Nugaines	17	0	0	ZT12	-15.8
Nugaines	19	7	0.37	ZT12	-14.9
Nugaines	17	8	0.47	ZT12	-14.7
Nugaines	18	17	0.94	ZT12	-14.6
Nugaines	16	0	0	ZT12	-14.9
Nugaines	15	2	0.13	ZT12	-15.2
Nugaines	18	17	0.94	ZT12	-14.9
Nugaines	16	9	0.56	ZT12	-14.8
Nugaines	18	14	0.78	ZT12	-14.9
Nugaines	17	0	0	ZT12	-15.2
Nugaines	20	3	0.15	ZT12	-15.3
Nugaines	20	0	0	ZT12	-13.8
Nugaines	16	11	0.69	ZT12	-13.7
Nugaines	20	0	0	ZT12	-13.6
Nugaines	20	0	0	ZT12	-14.1
Nugaines	20	0	0	ZT12	-13.9
Nugaines	20	0	0	ZT12	-13.8
Nugaines	20	0	0	ZT12	-13.6
Nugaines	19	9	0.47	ZT12	-14.3
Nugaines	19	16	0.84	ZT12	-14.1
Nugaines	21	21	1	ZT12	-14.2
Nugaines	14	4	0.29	ZT12	-13.8
Nugaines	20	0	0	ZT12	-13.2
Nugaines	20	0	0	ZT12	-13.1
Nugaines	20	0	0	ZT12	-13.4
Nugaines	20	0	0	ZT12	-13.3
Nugaines	20	0	0	ZT12	-13.1
ORFW	18	0	0	ZT18	-16.6
ORFW	18	0	0	ZT18	-16.5
ORFW	18	0	0	ZT18	-16.4
ORFW	18	0	0	ZT18	-16.3
ORFW	12	0	0	ZT18	-15.6
ORFW	14	0	0	ZT18	-15.8
ORFW	15	1	0.07	ZT18	-15.6
ORFW	18	0	0	ZT18	-16.3
ORFW	18	0	0	ZT18	-16.2
ORFW	18	0	0	ZT18	-15.9
ORFW	18	0	0	ZT18	-16
ORFW	5	0	0	ZT18	-14.5
ORFW	19	0	0	ZT18	-15.2
ORFW	20	0	0	ZT18	-15.1
ORFW	20	0	0	ZT18	-14.9
ORFW	18	0	0	ZT18	-14.8
ORFW	19	0	0	ZT18	-15.2
ORFW	15	0	0	ZT18	-15.1
ORFW	15	0	0	ZT18	-14.9
ORFW	9	0	0	ZT18	-14.8
ORFW	16	0	0	ZT18	-15.4
ORFW	13	0	0	ZT18	-14.3
ORFW	15	0	0	ZT18	-14.4
ORFW	14	0	0	ZT18	-14.2
ORFW	16	0	0	ZT18	-14.1
ORFW	10	0	0	ZT18	-14.4
ORFW	10	0	0	ZT18	-14.3
ORFW	17	1	0.06	ZT18	-13.9
ORFW	19	0	0	ZT18	-14.4
ORFW	12	0	0	ZT18	-14.4
ORFW	18	0	0	ZT18	-14.2
ORFW	18	0	0	ZT18	-14.2
ORFW	19	13	0.68	ZT0	-16.8
ORFW	18	0	0	ZT0	-16.7
ORFW	18	0	0	ZT0	-16.5
ORFW	18	0	0	ZT0	-16.9
ORFW	18	0	0	ZT0	-17.2
ORFW	18	1	0.06	ZT0	-17
ORFW	18	0	0	ZT0	-16.9
ORFW	18	0	0	ZT0	-17.3
ORFW	18	0	0	ZT0	-17.3
ORFW	18	0	0	ZT0	-17.2
ORFW	18	0	0	ZT0	-16.9
ORFW	17	0	0	ZT0	-15.9
ORFW	17	0	0	ZT0	-16.1
ORFW	17	0	0	ZT0	-15.9
ORFW	17	0	0	ZT0	-15.9
ORFW	6	0	0	ZT0	-16.4
ORFW	18	0	0	ZT0	-16.4
ORFW	18	0	0	ZT0	-16.2
ORFW	18	0	0	ZT0	-16.3
ORFW	18	0	0	ZT0	-16.1
ORFW	18	0	0	ZT0	-16.4
ORFW	18	0	0	ZT0	-16.3
ORFW	18	0	0	ZT0	-16.1
ORFW	18	0	0	ZT0	-16.2
ORFW	14	0	0	ZT0	-14.5
ORFW	19	0	0	ZT0	-15.2
ORFW	17	0	0	ZT0	-15.4
ORFW	20	0	0	ZT0	-15.3
ORFW	17	0	0	ZT0	-15.1
ORFW	19	0	0	ZT0	-15.2
ORFW	15	0	0	ZT0	-15.1
ORFW	16	0	0	ZT0	-15.1
ORFW	20	0	0	ZT0	-15
ORFW	16	16	1	ZT0	-14.4
ORFW	16	0	0	ZT0	-14.2
ORFW	13	0	0	ZT0	-14.1
ORFW	11	0	0	ZT0	-14.4
ORFW	14	0	0	ZT0	-14.4
ORFW	12	0	0	ZT0	-14.2
ORFW	12	0	0	ZT0	-14.1
ORFW	18	0	0	ZT6	-16.6
ORFW	18	0	0	ZT6	-16.6
ORFW	18	0	0	ZT6	-16.6
ORFW	18	0	0	ZT6	-16.9
ORFW	18	0	0	ZT6	-17.1
ORFW	18	0	0	ZT6	-16.9
ORFW	18	0	0	ZT6	-16.8
ORFW	17	0	0	ZT6	-15.5
ORFW	18	0	0	ZT6	-16.4
ORFW	18	0	0	ZT6	-16.2
ORFW	18	0	0	ZT6	-15.9
ORFW	18	0	0	ZT6	-16.1
ORFW	18	0	0	ZT6	-16
ORFW	16	0	0	ZT6	-14.6
ORFW	11	0	0	ZT6	-14.8
ORFW	20	0	0	ZT6	-14.9
ORFW	20	0	0	ZT6	-14.7
ORFW	20	0	0	ZT6	-14.7
ORFW	22	0	0	ZT6	-14.7
ORFW	17	0	0	ZT6	-15.4
ORFW	17	0	0	ZT6	-15.4
ORFW	17	0	0	ZT6	-15.3
ORFW	13	0	0	ZT6	-14.3
ORFW	13	0	0	ZT6	-14.2
ORFW	18	18	1	ZT6	-13.9
ORFW	16	1	0.06	ZT6	-13.8
ORFW	18	0	0	ZT6	-14.3
ORFW	19	1	0.05	ZT6	-14.4
ORFW	19	0	0	ZT6	-14.3
ORFW	17	0	0	ZT6	-14.2
ORFW	17	0	0	ZT6	-13.8
ORFW	17	0	0	ZT6	-13.9
ORFW	18	0	0	ZT6	-14.3
ORFW	18	0	0	ZT6	-14.4
ORFW	18	0	0	ZT6	-14.2
ORFW	18	0	0	ZT6	-13.9
ORFW	19	2	0.11	ZT6	-13.2
ORFW	16	0	0	ZT6	-13.3
ORFW	16	0	0	ZT6	-13.1
ORFW	19	1	0.05	ZT6	-12.8
ORFW	18	0	0	ZT12	-17.2
ORFW	18	0	0	ZT12	-17.2
ORFW	18	0	0	ZT12	-16.9
ORFW	18	0	0	ZT12	-17
ORFW	17	0	0	ZT12	-15.9
ORFW	17	0	0	ZT12	-15.9
ORFW	17	0	0	ZT12	-15.7
ORFW	17	0	0	ZT12	-15.6
ORFW	8	0	0	ZT12	-15.6
ORFW	10	1	0.1	ZT12	-15.1
ORFW	11	0	0	ZT12	-15
ORFW	19	0	0	ZT12	-14.6
ORFW	14	14	1	ZT12	-15.2
ORFW	19	0	0	ZT12	-15
ORFW	20	20	1	ZT12	-14.9
ORFW	19	0	0	ZT12	-15.1
ORFW	8	0	0	ZT12	-15.3
ORFW	5	0	0	ZT12	-15.4
ORFW	20	0	0	ZT12	-13.9
ORFW	20	0	0	ZT12	-13.9
ORFW	20	0	0	ZT12	-13.8
ORFW	20	0	0	ZT12	-13.9
ORFW	20	0	0	ZT12	-13.8
ORFW	20	0	0	ZT12	-13.8
ORFW	20	0	0	ZT12	-13.7
ORFW	13	0	0	ZT12	-14.4
ORFW	18	0	0	ZT12	-14.1
ORFW	18	0	0	ZT12	-14.2
ORFW	11	0	0	ZT12	-14.1
ORFW	11	0	0	ZT12	-14.2
ORFW	20	0	0	ZT12	-13.4
ORFW	20	0	0	ZT12	-13.4
ORFW	20	0	0	ZT12	-12.9
ORFW	20	0	0	ZT12	-12.9
ORFW	20	0	0	ZT12	-13.3
Tiber	16	10	0.63	ZT18	-16.3
Tiber	23	11	0.48	ZT18	-16.4
Tiber	18	6	0.33	ZT18	-16.3
Tiber	18	10	0.56	ZT18	-16.2
Tiber	16	16	1	ZT18	-15.8
Tiber	18	18	1	ZT18	-15.8
Tiber	18	7	0.39	ZT18	-16.1
Tiber	16	8	0.5	ZT18	-16.2
Tiber	19	6	0.32	ZT18	-16
Tiber	17	12	0.71	ZT18	-15.8
Tiber	20	18	0.9	ZT18	-15.2
Tiber	20	12	0.6	ZT18	-15.1
Tiber	21	21	1	ZT18	-15
Tiber	20	15	0.75	ZT18	-14.9
Tiber	20	16	0.8	ZT18	-15.2
Tiber	20	14	0.7	ZT18	-15.2
Tiber	20	15	0.75	ZT18	-15
Tiber	21	20	0.95	ZT18	-14.9
Tiber	20	20	1	ZT18	-15.3
Tiber	19	19	1	ZT18	-15.4
Tiber	18	18	1	ZT18	-14.1
Tiber	17	16	0.94	ZT18	-14.2
Tiber	20	20	1	ZT18	-14.2
Tiber	17	8	0.47	ZT18	-14.1
Tiber	19	19	1	ZT18	-14.4
Tiber	16	0	0	ZT18	-14.4
Tiber	13	13	1	ZT18	-13.9
Tiber	16	16	1	ZT18	-14
Tiber	19	19	1	ZT18	-14.2
Tiber	20	16	0.8	ZT18	-14.4
Tiber	18	18	1	ZT18	-14.1
Tiber	21	19	0.9	ZT18	-14.2
Tiber	17	14	0.82	ZT0	-16.6
Tiber	17	7	0.41	ZT0	-16.7
Tiber	18	3	0.17	ZT0	-17.2
Tiber	18	0	0	ZT0	-16.9
Tiber	18	0	0	ZT0	-17.1
Tiber	19	9	0.47	ZT0	-16.9
Tiber	18	17	0.94	ZT0	-17.2
Tiber	18	0	0	ZT0	-17.3
Tiber	18	0	0	ZT0	-17.2
Tiber	18	9	0.5	ZT0	-17
Tiber	14	11	0.79	ZT0	-16.2
Tiber	17	0	0	ZT0	-16.3
Tiber	19	16	0.84	ZT0	-16
Tiber	19	19	1	ZT0	-15.8
Tiber	18	16	0.89	ZT0	-16.4
Tiber	16	5	0.31	ZT0	-16.4
Tiber	18	0	0	ZT0	-16.4
Tiber	18	0	0	ZT0	-16.1
Tiber	18	0	0	ZT0	-16.3
Tiber	18	9	0.5	ZT0	-16.1
Tiber	18	0	0	ZT0	-16.2
Tiber	15	4	0.27	ZT0	-16.4
Tiber	18	1	0.06	ZT0	-16
Tiber	16	9	0.56	ZT0	-16
Tiber	18	17	0.94	ZT0	-14.5
Tiber	15	14	0.93	ZT0	-14.6
Tiber	20	18	0.9	ZT0	-15.4
Tiber	19	18	0.95	ZT0	-15.4
Tiber	20	20	1	ZT0	-15.2
Tiber	21	20	0.95	ZT0	-15.1
Tiber	20	16	0.8	ZT0	-15.3
Tiber	21	8	0.38	ZT0	-15.2
Tiber	18	7	0.39	ZT0	-15.1
Tiber	20	16	0.8	ZT0	-15.1
Tiber	17	16	0.94	ZT0	-14.4
Tiber	14	14	1	ZT0	-14.1
Tiber	19	18	0.95	ZT0	-14.2
Tiber	13	11	0.85	ZT0	-14.4
Tiber	16	15	0.94	ZT0	-14.3
Tiber	16	0	0	ZT0	-14.2
Tiber	16	5	0.31	ZT6	-16.5
Tiber	17	4	0.24	ZT6	-17.1
Tiber	18	0	0	ZT6	-16.8
Tiber	16	9	0.56	ZT6	-16.9
Tiber	18	1	0.06	ZT6	-16.8
Tiber	16	16	1	ZT6	-15.6
Tiber	17	7	0.41	ZT6	-15.6
Tiber	17	17	1	ZT6	-16.4
Tiber	19	14	0.74	ZT6	-16.4
Tiber	18	16	0.89	ZT6	-16.4
Tiber	15	7	0.47	ZT6	-16.3
Tiber	18	0	0	ZT6	-16.2
Tiber	18	0	0	ZT6	-16.1
Tiber	18	0	0	ZT6	-15.9
Tiber	22	17	0.77	ZT6	-14.8
Tiber	19	17	0.89	ZT6	-14.8
Tiber	20	19	0.95	ZT6	-14.6
Tiber	19	19	1	ZT6	-14.9
Tiber	20	20	1	ZT6	-15
Tiber	20	20	1	ZT6	-14.7
Tiber	20	20	1	ZT6	-14.7
Tiber	17	17	1	ZT6	-15
Tiber	18	13	0.72	ZT6	-15.2
Tiber	15	15	1	ZT6	-14.3
Tiber	19	19	1	ZT6	-14.4
Tiber	18	18	1	ZT6	-13.9
Tiber	18	18	1	ZT6	-13.9
Tiber	21	21	1	ZT6	-14.4
Tiber	21	19	0.9	ZT6	-14.1
Tiber	18	18	1	ZT6	-14.3
Tiber	18	14	0.78	ZT6	-14.2
Tiber	20	17	0.85	ZT6	-13.9
Tiber	20	20	1	ZT6	-14.2
Tiber	15	15	1	ZT6	-14.4
Tiber	17	15	0.88	ZT6	-13.9
Tiber	17	17	1	ZT6	-13.9
Tiber	18	18	1	ZT6	-13.1
Tiber	17	17	1	ZT6	-13.2
Tiber	20	20	1	ZT6	-13
Tiber	19	19	1	ZT6	-12.9
Tiber	17	7	0.41	ZT12	-17.2
Tiber	15	4	0.27	ZT12	-17.1
Tiber	18	0	0	ZT12	-17
Tiber	18	0	0	ZT12	-16.9
Tiber	17	0	0	ZT12	-15.9
Tiber	17	0	0	ZT12	-15.8
Tiber	15	9	0.6	ZT12	-15.7
Tiber	11	2	0.18	ZT12	-15.9
Tiber	22	12	0.55	ZT12	-15.6
Tiber	17	9	0.53	ZT12	-15.6
Tiber	20	19	0.95	ZT12	-14.9
Tiber	20	18	0.9	ZT12	-14.9
Tiber	20	20	1	ZT12	-14.9
Tiber	20	16	0.8	ZT12	-14.6
Tiber	20	12	0.6	ZT12	-15.2
Tiber	20	19	0.95	ZT12	-15.2
Tiber	20	10	0.5	ZT12	-14.9
Tiber	20	20	1	ZT12	-14.8
Tiber	21	10	0.48	ZT12	-15.2
Tiber	20	17	0.85	ZT12	-15.3
Tiber	17	1	0.06	ZT12	-13.8
Tiber	20	0	0	ZT12	-13.7
Tiber	17	1	0.06	ZT12	-13.7
Tiber	17	9	0.53	ZT12	-13.8
Tiber	20	0	0	ZT12	-13.7
Tiber	20	0	0	ZT12	-13.8
Tiber	17	4	0.24	ZT12	-13.6
Tiber	18	10	0.56	ZT12	-13.7
Tiber	18	18	1	ZT12	-14.4
Tiber	17	6	0.35	ZT12	-14.4
Tiber	19	16	0.84	ZT12	-14.3
Tiber	19	19	1	ZT12	-13.9
Tiber	20	0	0	ZT12	-13.3
Tiber	20	0	0	ZT12	-13
Tiber	16	9	0.56	ZT12	-13.1
Tiber	19	14	0.74	ZT12	-13.2
